# Supplementary material for: Analysis of the evolution of resistance to multiple antibiotics enables prediction of the Escherichia coli phenotype-based fitness landscape
Source: PLoS Biol. 2022 Dec 13;20(12):e3001920. doi: 10.1371/journal.pbio.3001920 (PMC9746992; doi:10.1371/journal.pbio.3001920)
Supplement: S1 Data — (XLSX) [file pbio.3001920.s005.xlsx]

## Sheet: Fig1C
strain	drug	day1	day2	day3	day4	day5	day6	day7	day8	day9	day10	day11	day12	day13	day14	day15	day16	day17	day18	day19	day20	day21	day22	day23	day24	day25	day26	day27
KME5 in TET1	TET	-1.66344	-1.79873	-1.57461	-0.719812	-0.424413	-0.204741	-0.20007	0.0915818	0.11815	-0.245541	-0.500649	-0.17641	0.222039	0.662359	0.39194	0.399584	0.391879	0.282816	0.440313	0.638396	0.424139	1.32902	1.9396	1.87274	1.89138	1.99109	1.98763
KME5 in TET1	KM	6.0454	6.45626	6.48829	6.51009	6.68396	6.61118	6.56009	6.66116	6.60634	6.58289	6.44135	6.56549	6.5631	6.40999	6.21144	6.14834	6.07657	6.12986	6.17119	6.21822	6.22656	6.16733	5.65765	5.31218	5.36847	5.32563	5.46773
KME5 in TET1	NFLX	-4.69443	-4.71081	-4.69919	-4.60659	-4.17957	-4.1333	-3.90161	-3.88874	-3.78354	-3.71686	-3.82934	-3.82645	-3.59551	-3.34154	-3.10012	-2.97372	-3.02214	-3.2392	-3.06951	-2.85727	-2.95837	-3.06672	-3.61785	-3.98616	-3.91427	-3.92507	-3.9162
KME5 in TET1	SS	5.37514	5.47275	5.48175	5.53383	5.61008	5.66522	5.57929	5.64381	5.62594	5.64673	5.46268	5.50685	5.75911	5.9822	5.94516	5.87516	5.92322	5.72562	5.70725	5.86714	5.77844	5.84773	6.09327	5.77572	5.78859	5.73097	5.74877
KME5 in TET1	PLM	5.61675	5.76577	5.81269	6.28226	6.31378	6.31378	6.31378	6.31378	6.30311	6.31378	5.74514	6.30442	6.31378	6.29497	6.30127	6.30744	6.30203	6.31378	6.31378	6.31378	6.31378	6.31378	4.55339	4.14055	4.28281	4.13924	4.28466
KME5 in TET1	NQO	-0.649694	-1.68867	-0.438814	-0.947651	-0.902303	-1.2819	-1.59609	-1.40276	-1.90857	-1.83099	-2.33479	-1.81958	-1.39272	-1.35407	-1.34574	-1.05306	-1.1109	-0.899857	-1.19538	-0.924447	-0.865459	-0.780383	-0.523995	-1.51056	-1.03582	-1.11228	-1.02648
KME5 in TET1	SDC	-0.766774	-0.0979205	-0.301617	-0.26453	0.133343	0.130725	-0.231319	0.0406718	-0.131636	-0.0112394	0.0643878	-0.175928	-0.182523	-0.331263	-0.463893	-0.336878	-0.374654	-0.543573	-0.178057	0.108741	-0.297617	-0.274965	-2.03916	-2.22076	-1.74285	-1.70802	-2.62473
KME5 in TET1	MMC	-0.474199	-0.0289446	0.474155	0.501043	1.0191	0.753866	0.531838	0.509665	0.506272	0.518933	0.047676	0.254892	0.503433	0.517946	0.69431	0.862308	0.987335	0.520101	0.505648	0.508809	0.522861	0.519603	-2.32691	-2.45396	-2.75771	-2.67538	-2.58537
KME5 in TET2	TET	-1.6041	-1.83153	-1.32326	-0.845416	-0.504092	-0.485207	-0.640018	-0.243678	-0.32373	-0.715593	-0.948134	-0.79712	-0.537743	-0.298627	-0.392026	0.036087	0.283447	0.179435	0.325865	0.64886	0.438481	0.628672	0.736523	0.765598	0.803024	0.812466	0.907264
KME5 in TET2	KM	6.1053	6.45575	6.53934	6.26073	6.30894	6.25233	6.30239	6.34034	6.38434	6.26581	6.14906	6.1911	6.30807	6.23732	6.11604	5.93043	5.6933	5.38225	5.36842	5.47184	5.48224	5.63638	5.67393	5.65065	5.68324	5.64834	5.75094
KME5 in TET2	NFLX	-4.71096	-4.66508	-4.64765	-6.01016	-6.2519	-6.41779	-6.4031	-6.50991	-6.54378	-6.56303	-6.33	-6.33	-6.33	-6.11926	-6.09559	-5.02574	-4.54052	-4.65069	-4.9117	-4.7048	-4.7267	-4.78066	-4.73451	-4.78958	-4.79926	-4.86655	-4.733
KME5 in TET2	SS	5.78883	5.28135	5.57833	5.49536	5.59492	5.84221	5.60496	5.72001	5.63615	5.76779	5.35749	5.45072	5.91636	6.4663	6.75316	6.69396	6.54207	6.35435	6.26549	6.59614	6.42448	6.55416	6.64446	6.64102	6.70643	6.71535	6.71286
KME5 in TET2	PLM	5.58143	5.76566	5.98362	5.77699	5.09594	4.29162	4.31702	4.1874	4.24386	4.29444	3.50352	3.74911	4.31368	4.31533	4.29919	4.28354	3.97403	3.94517	3.84324	4.11851	4.40526	4.30552	4.60672	4.58343	4.62849	4.43826	4.60753
KME5 in TET2	NQO	-0.669959	-1.30609	0.0161298	-0.559857	-0.507651	-0.546865	-0.54936	-0.798113	-0.885858	-0.546262	-0.537866	-0.543592	-0.53324	-0.59928	-0.53514	0.214348	0.46531	0.181319	-0.0658581	0.0670924	0.131485	0.0712472	-0.0201745	-0.380501	-0.681469	-0.995278	-1.00984
KME5 in TET2	SDC	-0.753021	-0.0126183	-0.126697	-0.714737	-2.07156	-2.20719	-2.45452	-1.716	-1.65801	-1.94993	-1.23487	-1.69783	-1.24405	-1.25869	-2.13552	-1.34483	-1.00231	-1.53541	-1.02709	-0.740381	-1.48808	-1.55233	-1.47272	-1.86389	-1.72163	-1.69673	-2.44147
KME5 in TET2	MMC	-0.370885	-0.0095493	0.481558	-2.51122	-3.08218	-3.46691	-3.2925	-3.60928	-3.47618	-3.47852	-3.75237	-3.50007	-3.47526	-3.47594	-3.31346	-2.69249	-1.7108	-2.56457	-2.88845	-2.29956	-2.6439	-2.52227	-2.59679	-2.85432	-3.13281	-3.41665	-3.25682
KME5 in TET3	TET	-1.47382	-1.50796	-1.32156	-0.4243	-0.551629	-0.330564	-0.247517	-0.121126	-0.214736	-0.229123	-0.646693	-0.482909	-0.0470092	-0.159231	-0.124615	-0.555767	-0.367856	-0.242286	-0.1546	-0.25807	-0.202088	-0.0393402	0.442589	0.366039	0.509712	0.839644	0.737552
KME5 in TET3	KM	5.95054	6.54048	6.51112	6.23464	6.06178	6.18833	6.11962	6.22279	6.19327	6.06183	6.13268	6.08832	6.18334	6.12862	6.0578	6.06683	5.97956	6.02096	5.98877	6.06905	6.09773	6.03671	5.99647	5.96408	5.63165	4.73608	4.05109
KME5 in TET3	NFLX	-4.65811	-4.63474	-4.69756	-4.64139	-4.54091	-4.19866	-4.26926	-4.59222	-4.57925	-4.4338	-4.12446	-4.37956	-3.96315	-4.2893	-3.66638	-3.9233	-4.2484	-4.13405	-3.89999	-3.74213	-3.88768	-3.74449	-3.37693	-3.46164	-3.37593	-3.30496	-3.37314
KME5 in TET3	SS	5.34187	5.57757	5.61157	6.44209	6.06683	6.06609	5.66779	5.74529	5.66789	5.8215	5.51375	5.50048	5.71822	5.70188	5.67788	5.64384	5.67856	5.77062	5.77422	5.6238	5.83656	5.66865	6.03806	5.97866	6.03006	6.16937	6.05323
KME5 in TET3	PLM	5.30746	5.77109	5.80632	5.61891	5.77321	5.79069	5.82231	5.78717	5.78277	5.75148	5.78571	5.78808	5.79441	5.78576	5.79031	5.7865	5.77882	5.78343	5.53253	5.77664	5.77588	5.78739	5.4543	5.49049	5.1602	4.15573	4.05732
KME5 in TET3	NQO	-1.45946	-1.17422	-0.488189	0.165055	0.508687	0.64951	0.473775	1.05309	0.684137	0.752135	0.692937	0.651543	0.620642	0.661162	0.759714	0.714292	1.03979	0.806141	0.653594	0.53571	0.905894	0.696912	0.286289	0.69239	0.528526	0.553119	0.782927
KME5 in TET3	SDC	-0.748357	0.135156	-0.304915	0.53243	0.984213	1.25886	1.00727	1.19327	1.31489	1.13197	1.06499	1.09584	1.19337	1.20111	0.993067	0.969328	1.12456	1.15638	1.13324	0.982637	1.11538	1.22499	0.868471	0.886937	0.691483	0.856674	0.586472
KME5 in TET3	MMC	-0.467143	0.0231019	0.485815	0.835814	1.47357	1.51433	1.52423	1.4714	1.49935	1.44776	1.44472	1.46828	1.50701	1.47677	1.51766	1.5041	1.71126	1.99193	1.71819	1.98992	1.9689	1.98307	1.97427	1.60209	2.33159	2.75375	2.7843
KME5 in TET4	TET	-1.58749	-1.72276	-1.60716	-0.733791	-0.433005	-0.275175	0.318879	0.920002	0.920002	1.43364	0.789658	1.00339	1.226	1.34618	1.22655	1.10061	1.20196	1.45949	2.19755	2.24193	1.5575	1.77143	1.88724	1.84838	1.95144	2.24188	2.25459
KME5 in TET4	KM	5.95724	6.50771	6.52084	6.40702	6.26929	6.18264	6.07659	5.93295	5.74771	5.68129	5.51584	5.68244	5.74028	5.62762	5.36461	5.03853	4.86566	4.86157	4.78498	4.62937	4.6335	4.60803	4.63222	4.50955	4.56536	4.59903	4.54102
KME5 in TET4	NFLX	-4.71318	-4.67082	-4.69556	-4.89336	-5.72789	-3.8563	-3.69639	-4.69103	-4.92398	-4.93405	-4.93172	-4.8354	-4.65754	-4.69106	-4.49326	-4.51207	-4.47391	-4.33942	-4.12185	-4.08147	-3.95617	-3.91133	-3.91294	-3.98143	-3.95885	-3.92088	-3.85769
KME5 in TET4	SS	5.36358	5.52225	5.54692	5.70786	5.61576	5.52463	5.35959	5.95764	5.37863	5.49383	5.56546	5.36978	5.56377	5.52136	5.68855	5.56625	5.4634	5.53786	5.61696	5.64669	5.69656	5.66533	5.7369	5.6527	5.57972	5.69832	5.70935
KME5 in TET4	PLM	5.31427	5.76527	5.81464	5.82079	5.61974	6.14553	6.28636	5.82688	4.16143	3.49977	3.90623	3.85266	3.14557	3.76757	3.69813	3.50236	3.03764	3.14871	3.24169	2.70544	2.71004	3.0821	3.19298	3.21583	3.11777	3.17577	2.98826
KME5 in TET4	NQO	-1.51883	-1.41666	-0.192511	-0.681798	-0.85738	-1.03313	-0.951136	-0.73514	-1.01344	-1.03725	-0.966863	-0.551034	-1.04219	-1.02617	-0.778191	-1.03175	-0.794209	-0.869236	-0.891435	-0.998315	-0.766404	-0.6454	-0.745625	-0.882044	-0.806649	-0.773237	-0.711053
KME5 in TET4	SDC	-0.793368	0.0590825	-0.191344	-0.401757	-0.111214	-0.18915	-0.275845	-0.367869	-1.58555	-1.71779	-1.23338	-1.71097	-1.43365	-1.26213	-2.21995	-2.01641	-1.88569	-2.21441	-1.22359	-1.2267	-2.21562	-2.19358	-2.19304	-2.21268	-1.72348	-1.70513	-2.21724
KME5 in TET4	MMC	-0.468606	-0.0136088	0.496844	0.0246118	-2.70606	1.79179	2.16417	-2.66325	-2.94562	-2.97822	-3.08369	-2.81805	-2.63614	-2.68854	-2.26676	-2.47046	-2.27416	-2.17962	-2.35783	-2.28234	-2.00144	-1.98865	-1.99126	-2.00105	-2.01676	-2.00466	-2.00326

## Sheet: Fig2A
strain	drug	day1	day2	day3	day4	day5	day6	day7	day8	day9	day10	day11	day12	day13	day14	day15	day16	day17	day18	day19	day20	day21	day22	day23	day24	day25	day26	day27
Parent in TET1	TET	-1.03025	-1.22194	-0.932392	-1.287	-0.323027	-0.265279	-0.181064	0.20899	-0.0145389	0.0193903	0.30815	0.315618	0.568294	0.311295	0.627381	0.281956	0.534942	0.653691	1.02661	1.02496	1.07575	0.537917	0.71588	0.61524	0.712291	1.1317	1.23666
Parent in TET1	KM	3.89449	3.76627	3.75215	3.44875	3.71534	3.44956	3.44117	3.50599	3.42672	3.43142	3.5827	3.14862	2.97958	2.70893	3.30035	2.85288	3.20454	2.99634	3.05535	3.07698	3.08935	3.03621	3.38318	3.20346	3.17456	3.3363	3.28998
Parent in TET2	TET	-1.05342	-1.2487	-0.900255	-0.630742	0.406953	0.676327	0.618066	1.11101	0.875355	0.635238	0.500991	0.609636	0.778769	0.693079	0.595717	0.468616	0.44317	0.56612	1.1191	1.10823	0.753845	0.630827	0.413916	0.439659	0.508667	0.91351	1.15249
Parent in TET2	KM	3.87998	3.79147	3.8139	3.57915	3.93014	3.5934	3.52634	3.64017	3.47566	3.42237	3.76839	3.78947	3.68492	3.55676	3.89783	3.60991	3.74971	3.73853	3.59702	3.58719	3.66203	3.73504	3.71249	3.65535	3.6363	3.79462	3.88647
Parent in TET3	TET	-1.07351	-1.17487	-0.852217	-0.686685	0.53378	0.388289	0.511984	0.925846	0.581304	0.14868	0.0735748	0.218957	0.348591	0.246715	0.331838	0.247471	0.230305	0.314369	1.00808	0.74824	0.729474	0.627671	0.53485	0.38516	0.46903	0.74388	0.874934
Parent in TET3	KM	3.85315	3.77817	3.80023	3.54254	3.67373	3.22081	3.07032	3.31363	3.08146	3.02965	3.69258	3.20545	3.42141	3.32791	3.90665	3.33961	3.67073	3.45913	3.50048	3.08138	3.56988	3.64662	3.59605	3.52575	3.42822	3.49389	3.66997
Parent in TET4	TET	-1.11106	-1.18711	-0.868525	-1.33996	-1.18846	-1.25453	-0.760479	0.0796079	-0.228784	-0.575944	-0.5574	-0.391634	-0.205887	-0.432496	-0.252612	-0.200013	-0.0139875	-0.0184211	0.394068	0.378426	0.23867	0.361074	0.601341	1.01593	1.00189	1.46994	1.44796
Parent in TET4	KM	3.86732	3.67331	3.83719	3.39375	3.63587	3.57482	3.63255	3.44102	2.60374	2.41646	2.37661	2.29275	2.29103	2.25972	2.4524	2.09897	1.92277	1.87769	2.05637	1.91741	2.00761	2.04379	1.88044	1.64846	1.57754	1.59664	1.66729
KME1 in TET1	TET	-2.3665	-1.11628	-0.479079	-0.365108	-0.293232	-0.284819	-0.37874	0.088903	-0.574931	-0.562255	-0.416038	-0.500839	-0.32245	-0.587613	0.0758057	-0.193674	-0.0449843	-0.205437	0.233767	0.221973	-0.14521	-0.403919	-0.0973221	-0.032526	0.0251879	0.155604	0.105854
KME1 in TET1	KM	6.28266	7.99528	7.76045	7.27942	6.96596	6.85973	6.85853	7.05144	6.50191	7.19796	7.06657	6.96861	6.962	6.92324	7.20675	6.7404	6.47967	5.22837	5.27135	4.96622	5.22885	5.00312	5.17342	5.19141	5.14307	5.13385	5.12921
KME1 in TET2	TET	-2.67699	-1.38051	-0.707512	-0.349447	-0.257565	-0.448257	-0.266191	-0.0050392	-0.455913	-0.526889	-0.429036	-0.0401035	-0.140073	0.193273	0.759162	0.663327	0.558188	1.10745	1.40239	1.36367	1.03879	1.49193	1.10828	1.20302	1.22588	1.33938	1.2698
KME1 in TET2	KM	6.04619	7.99646	7.89047	7.26923	7.05197	6.75745	6.83831	6.97142	6.66797	7.08935	7.03914	6.79684	5.7668	4.48647	4.76185	4.4114	4.41522	4.5148	4.26623	4.17941	4.33607	4.24454	4.31347	4.32025	4.27035	4.24437	4.36758
KME1 in TET3	TET	-2.63627	-1.00526	-0.367773	-0.264411	-0.396753	-0.737455	-0.242802	-0.10859	-0.617043	-0.497396	-0.4776	-0.625421	-0.111011	-0.582163	0.295349	0.828141	0.920002	0.43882	0.242039	0.629496	0.46067	0.243772	0.280692	0.350464	0.440222	0.317061	0.423302
KME1 in TET3	KM	5.87435	7.98961	7.59986	7.15903	6.88049	6.60936	7.13606	6.95078	6.53467	7.13334	7.0793	6.9805	7.2095	6.83601	7.38426	6.93747	6.68896	6.57413	6.45725	6.84353	6.74614	6.50226	6.73736	6.76028	6.8079	6.61565	6.71074
KME1 in TET4	TET	-2.76686	-1.29214	-0.471916	-0.320726	-0.443838	-0.446006	-0.557066	-0.214117	-0.311427	-0.415625	-0.415733	-0.341871	-0.194306	-0.409546	0.00739352	-0.257907	-0.0179682	-0.305793	-0.16691	-0.134669	-0.081265	-0.282247	-0.08381	-0.112381	0.054702	-0.0148048	0.210624
KME1 in TET4	KM	6.03378	7.97804	7.76335	7.1555	6.877	6.81421	6.86681	6.93077	7.09475	6.92273	7.04132	7.11859	6.97215	6.83965	7.17653	6.89945	6.99969	6.8632	6.83732	6.91847	7.11198	6.75722	6.99984	6.85904	6.84032	6.69564	6.7421
KME5 in TET1	TET	-1.66344	-1.79873	-1.57461	-0.719812	-0.424413	-0.204741	-0.20007	0.0915818	0.11815	-0.245541	-0.500649	-0.17641	0.222039	0.662359	0.39194	0.399584	0.391879	0.282816	0.440313	0.638396	0.424139	1.32902	1.9396	1.87274	1.89138	1.99109	1.98763
KME5 in TET1	KM	6.0454	6.45626	6.48829	6.51009	6.68396	6.61118	6.56009	6.66116	6.60634	6.58289	6.44135	6.56549	6.5631	6.40999	6.21144	6.14834	6.07657	6.12986	6.17119	6.21822	6.22656	6.16733	5.65765	5.31218	5.36847	5.32563	5.46773
KME5 in TET2	TET	-1.6041	-1.83153	-1.32326	-0.845416	-0.504092	-0.485207	-0.640018	-0.243678	-0.32373	-0.715593	-0.948134	-0.79712	-0.537743	-0.298627	-0.392026	0.036087	0.283447	0.179435	0.325865	0.64886	0.438481	0.628672	0.736523	0.765598	0.803024	0.812466	0.907264
KME5 in TET2	KM	6.1053	6.45575	6.53934	6.26073	6.30894	6.25233	6.30239	6.34034	6.38434	6.26581	6.14906	6.1911	6.30807	6.23732	6.11604	5.93043	5.6933	5.38225	5.36842	5.47184	5.48224	5.63638	5.67393	5.65065	5.68324	5.64834	5.75094
KME5 in TET3	TET	-1.47382	-1.50796	-1.32156	-0.4243	-0.551629	-0.330564	-0.247517	-0.121126	-0.214736	-0.229123	-0.646693	-0.482909	-0.0470092	-0.159231	-0.124615	-0.555767	-0.367856	-0.242286	-0.1546	-0.25807	-0.202088	-0.0393402	0.442589	0.366039	0.509712	0.839644	0.737552
KME5 in TET3	KM	5.95054	6.54048	6.51112	6.23464	6.06178	6.18833	6.11962	6.22279	6.19327	6.06183	6.13268	6.08832	6.18334	6.12862	6.0578	6.06683	5.97956	6.02096	5.98877	6.06905	6.09773	6.03671	5.99647	5.96408	5.63165	4.73608	4.05109
KME5 in TET4	TET	-1.58749	-1.72276	-1.60716	-0.733791	-0.433005	-0.275175	0.318879	0.920002	0.920002	1.43364	0.789658	1.00339	1.226	1.34618	1.22655	1.10061	1.20196	1.45949	2.19755	2.24193	1.5575	1.77143	1.88724	1.84838	1.95144	2.24188	2.25459
KME5 in TET4	KM	5.95724	6.50771	6.52084	6.40702	6.26929	6.18264	6.07659	5.93295	5.74771	5.68129	5.51584	5.68244	5.74028	5.62762	5.36461	5.03853	4.86566	4.86157	4.78498	4.62937	4.6335	4.60803	4.63222	4.50955	4.56536	4.59903	4.54102
Parent in KM1	TET	-0.940233	-1.62087	-1.11523	-1.62427	-1.61656	-1.59981	-1.66187	-1.24017	-1.37749	-2.16723	-2.42974	-2.13128	-2.00483	-1.98637	-1.88028	-2.02074	-2.03136	-1.79716	-1.64582	-1.97347	-2.36932	-2.4517	-2.40386	-2.25275	-2.0377	-1.83389	-1.83358
Parent in KM1	KM	3.89298	3.80651	3.89176	3.85294	4.08228	4.09597	4.09271	4.20106	4.18927	4.58677	4.75889	4.76885	4.69812	4.78899	4.67787	4.83357	4.78717	5.00583	5.18355	5.06426	5.15964	5.02415	5.07472	5.09276	5.16157	5.16232	5.1836
Parent in KM2	TET	-1.0489	-1.65548	-1.26491	-1.69094	-2.11997	-2.12644	-2.08105	-1.87178	-2.06095	-2.64371	-2.70013	-2.3278	-2.02649	-2.19453	-2.22665	-2.2985	-2.46984	-2.00169	-1.98902	-2.29037	-2.59454	-2.67713	-2.61595	-2.54401	-2.451	-2.34228	-2.29878
Parent in KM2	KM	3.87172	3.824	4.07868	4.81992	4.76171	4.77933	4.78619	4.8665	4.81157	4.70452	4.63839	4.78237	4.86861	5.04314	4.93831	5.07478	4.97355	5.10449	5.12691	5.01765	5.10338	5.06872	5.17735	5.32541	5.35645	5.24124	5.43485
Parent in KM3	TET	-1.03354	-1.79644	-1.17742	-1.65593	-1.47101	-1.54726	-1.50309	-1.06806	-1.50888	-1.66062	-1.0484	-0.166164	-0.0598528	-0.39129	-2.13357	-2.23493	-2.36183	-1.91825	-1.80145	-2.14814	-2.60852	-2.46598	-2.54259	-2.21175	-2.09336	-2.12383	-2.08065
Parent in KM3	KM	3.8687	3.75197	3.84907	3.66322	3.87105	4.01879	4.0497	4.16415	4.03722	4.10462	4.25914	4.71246	4.8371	5.1416	4.90896	5.04844	5.00325	5.13972	5.13728	5.05005	5.02937	5.12847	5.17948	5.31787	5.35792	5.15243	5.37541
Parent in KM4	TET	-1.08308	-1.85841	-1.23207	-1.74463	-1.53732	-1.48012	-1.63629	-1.17322	-1.64106	-3.00807	-3.00807	-3.30831	-3.07518	-3.08233	-3.06778	-3.01897	-3.12508	-2.87787	-2.81448	-3.18611	-3.48693	-3.34398	-3.40698	-3.26738	-3.0804	-3.1184	-3.09426
Parent in KM4	KM	3.85991	3.75913	3.8915	3.63036	3.70108	3.95545	4.16797	4.59577	4.69026	4.83171	4.83367	5.06663	5.02049	5.32512	5.2451	5.34906	5.29606	5.29279	5.44871	5.30575	5.37612	5.40827	5.42221	5.48307	5.46839	5.26756	5.5454
TETE4 in KM1	TET	3.66729	3.09516	2.8606	3.31802	3.1464	3.02604	2.76201	2.60146	2.27153	2.60894	2.44767	2.69834	2.99078	2.79632	1.93339	1.94011	2.03102	2.07931	2.21006	2.05997	2.06401	2.03801	1.68501	1.70001	1.72662	1.20808	1.75242
TETE4 in KM1	KM	2.53241	2.27493	2.48367	2.42284	2.51596	2.66618	3.74792	4.23466	3.74586	3.99251	3.91918	3.98008	4.26313	4.58445	4.5834	4.65437	4.68476	4.65882	4.79656	4.79701	5.35538	5.49453	5.49841	5.47555	5.37613	5.22976	5.37988
TETE4 in KM2	TET	3.60526	3.23507	2.84819	3.47786	3.06111	2.81625	2.28925	2.19369	2.0176	2.08985	1.93048	2.32164	2.36626	2.25114	1.78234	2.01957	2.3482	2.28101	2.43595	2.33877	2.24489	2.53008	2.23747	1.9315	1.63877	1.70574	1.85553
TETE4 in KM2	KM	2.56878	2.0641	2.66225	2.46422	2.80845	3.20402	3.15228	3.49962	3.23689	3.45343	3.3807	3.7037	3.91169	4.21604	3.88928	4.33389	4.89928	4.87225	4.88247	4.87874	4.88435	5.10909	5.89207	5.73452	5.64298	5.51653	5.7428
TETE4 in KM3	TET	3.55325	3.19319	2.94026	3.29176	3.10002	2.70168	2.45517	2.38799	2.46583	1.99981	2.02939	2.49979	2.56756	2.52311	1.89284	2.16653	2.16685	2.16968	2.29802	2.29835	2.20469	2.34969	2.14528	2.37914	1.78333	1.99376	1.98766
TETE4 in KM3	KM	2.36459	2.30199	2.51873	2.69802	3.55214	3.56406	3.43993	3.76871	4.24751	4.02021	4.11455	4.2463	4.30125	4.80685	4.47899	4.71026	4.71354	4.78468	4.92694	4.8886	4.89451	4.89488	4.88837	4.90785	4.70632	4.78793	4.75233
TETE4 in KM4	TET	3.49896	3.16984	2.90174	3.19988	3.07466	2.98817	2.72138	2.55957	1.92132	1.40438	1.5761	1.97562	2.1267	2.09795	1.62954	1.7024	1.4978	1.76894	1.81772	1.87435	1.78342	1.86832	1.41025	1.25932	0.840797	0.743734	0.925727
TETE4 in KM4	KM	2.40125	2.29027	2.55736	2.44853	2.65569	2.76919	2.90336	3.16992	3.25511	3.01587	3.09385	3.25787	3.19897	3.27234	3.48785	3.66146	3.38662	3.64605	3.60348	3.50385	3.65744	3.94279	4.37821	4.1396	3.88921	3.88176	4.06729
TETE6 in KM1	TET	1.98941	1.66371	1.52437	1.54358	1.13423	1.23628	0.941625	0.761431	1.34378	0.634986	0.726281	0.956959	1.00649	0.752168	0.274279	0.503481	0.370277	0.465652	0.595296	0.5186	0.693415	0.911488	0.546305	0.986264	0.747128	0.855259	0.91653
TETE6 in KM1	KM	3.7429	3.47879	3.99177	4.22655	4.21552	4.23866	4.49964	4.69793	4.90218	4.68818	4.7708	4.92748	5.085	5.16479	4.98428	5.14896	5.06259	5.12556	5.20546	5.19066	5.22982	5.37768	5.30377	5.38463	5.29157	5.51139	5.77683
TETE6 in KM2	TET	1.97864	1.58593	1.38498	0.757588	0.459037	0.614108	0.252178	0.0613962	0.314058	-0.0264683	-0.0980796	0.183737	0.212628	0.235993	0.203141	0.0614366	0.0466927	0.181067	0.277651	0.251523	0.334729	0.441634	0.223152	0.544756	0.345989	0.407319	0.38377
TETE6 in KM2	KM	3.74086	3.67154	4.62207	4.99545	4.88584	5.00268	5.24193	5.24193	5.41363	5.31943	5.28266	5.40084	5.57318	7.08044	7.14882	7.14882	7.29245	7.34813	7.37199	7.42873	7.28881	7.41315	7.40397	7.42764	7.40742	7.48185	7.40575
TETE6 in KM3	TET	1.91886	1.75938	1.55768	1.36148	0.978913	0.856725	0.758888	1.1081	0.995322	0.376523	0.342225	0.545394	0.907077	0.985578	0.613165	0.755998	0.725015	0.993613	0.831545	1.04021	1.02759	1.1136	0.70652	1.12168	1.01943	0.764613	0.995471
TETE6 in KM3	KM	3.72793	3.55632	4.21337	4.21835	4.49239	4.48101	4.57497	5.22976	5.15612	4.90243	4.89924	5.12456	5.74799	5.87268	5.64181	5.8762	6.22472	6.63009	6.51649	6.63673	6.55741	6.62202	6.56978	6.52357	6.66749	6.56404	6.92916
TETE6 in KM4	TET	1.87693	1.69685	1.43182	1.76787	1.42913	1.42681	1.12319	1.08254	1.74786	1.16541	1.14491	1.48203	1.98752	1.8863	1.41693	1.4739	1.54513	1.94812	2.21347	1.83283	1.80085	1.66822	1.50204	2.09696	1.12544	0.99425	1.04358
TETE6 in KM4	KM	3.71891	3.49176	3.77029	3.99843	4.18044	4.0778	4.06523	4.141	3.96768	3.90473	3.98129	4.07776	4.12737	4.15311	4.01966	4.13669	4.23106	4.24524	4.40888	4.51208	4.5017	4.57039	4.59398	4.95161	5.0531	5.13172	5.16157

## Sheet: Fig2B
strain	drug	day1	day2	day3	day4	day5	day6	day7	day8	day9	day10	day11	day12	day13	day14	day15	day16	day17	day18	day19	day20	day21	day22	day23	day24	day25	day26	day27
KME1 in NFLX1	NFLX	-5.65454	-4.40491	-4.50165	-4.49903	-4.51549	-4.70833	-4.72837	-4.34483	-4.49818	-4.48037	-4.82477	-4.41547	-4.36101	-3.99878	-4.35084	-4.10973	-3.98075	-3.04572	-2.11145	-2.33484	-2.03738	-2.91253	-1.91608	-2.93984	-1.98646	-2.73123	-1.99867
KME1 in NFLX1	KM	5.06575	7.8814	7.45653	7.68246	7.57629	7.33253	7.40432	7.68582	7.41535	7.27012	6.33339	7.14882	7.14882	7.14882	5.98031	6.51939	6.26978	6.52489	6.71978	6.23997	6.71837	5.71576	7.14882	5.96925	6.96676	6.03354	7.11307
KME1 in NFLX2	NFLX	-5.60147	-4.38491	-6.45272	-4.87697	-4.63059	-4.44934	-4.70641	-3.10184	-3.08	-3.08	-2.81386	-2.48873	-2.62086	-2.31915	-2.36584	-2.48587	-2.4457	-2.14166	-2.22679	-2.02484	-2.39125	-2.28683	-2.27998	-2.35267	-2.01181	-2.11027	-1.87758
KME1 in NFLX2	KM	4.59661	7.88796	5.91236	7.84056	7.64	7.68584	7.34344	7.68275	7.38042	7.20862	7.0725	7.14882	7.14882	7.14882	7.05553	7.14882	6.97982	7.14882	6.97569	6.99304	6.89118	6.80843	6.6873	6.50469	6.90763	6.69953	7.01187
KME1 in NFLX3	NFLX	-5.88353	-4.47199	-4.44957	-4.56969	-4.50034	-4.58255	-4.54761	-4.37719	-4.40764	-4.33641	-4.65882	-4.40356	-3.30788	-3.08342	-3.45641	-3.29487	-3.34664	-3.33692	-3.33217	-3.22718	-3.12855	-3.28806	-3.10536	-2.83132	-2.81639	-2.87517	-2.76703
KME1 in NFLX3	KM	5.69645	7.97863	7.46323	7.59331	7.52966	7.49948	7.58093	7.69055	7.44808	7.2665	7.0261	7.14882	7.14882	7.14882	7.14882	7.14882	7.14882	7.14882	7.14882	7.14882	7.14882	7.14882	7.14882	7.14882	7.14882	7.14882	7.14882
KME1 in NFLX4	NFLX	-5.8489	-4.45255	-4.44568	-4.53463	-4.40911	-4.96129	-4.64313	-4.60585	-4.55312	-3.08	-2.6315	-2.76293	-2.60133	-2.34231	-2.80792	-2.36029	-2.78136	-2.79428	-2.38262	-2.36421	-2.32627	-2.33567	-2.23327	-2.09813	-2.26716	-2.08676	-2.02648
KME1 in NFLX4	KM	4.69223	7.99588	7.44763	7.64666	7.53515	7.11999	7.59689	7.67896	7.62364	7.62654	7.14882	7.14882	7.14882	7.14882	7.14882	7.14882	7.14882	7.14882	7.14882	7.14882	7.14882	7.14882	7.14882	7.14882	7.14882	7.14882	7.14882
KME5 in NFLX1	NFLX	-4.76482	-5.14363	-4.83433	-4.76533	-4.83576	-4.55071	-4.58267	-4.44325	-4.69793	-4.39442	-4.0729	-4.00464	-3.86895	-3.87165	-4.14241	-3.81331	-2.09975	-1.83127	-1.95203	-1.92475	-1.82937	-1.40956	-1.2036	-1.05929	-0.911138	-1.21098	-1.09581
KME5 in NFLX1	KM	5.54758	5.78602	6.24022	6.16954	6.10066	6.22253	6.06567	6.23763	5.82114	5.79814	5.95225	5.79987	5.86866	5.78251	5.78612	5.84948	5.77397	5.62053	5.59145	5.73325	5.72389	5.56812	5.36548	5.50606	5.45123	5.34748	5.44646
KME5 in NFLX2	NFLX	-4.77342	-4.71287	-4.99878	-4.65815	-3.47361	-3.62028	-3.37157	-3.42023	-3.5483	-3.53937	-3.37284	-3.30453	-3.22135	-3.13086	-3.03557	-2.80549	-2.7375	-2.56843	-2.50094	-2.30244	-2.31622	-2.43516	-2.40388	-2.26433	-2.33715	-2.45946	-2.16969
KME5 in NFLX2	KM	5.59269	6.35255	5.97771	6.04088	6.40617	5.98796	6.41375	6.36192	6.15678	6.04977	6.09556	5.8814	5.65671	5.32469	5.76925	5.91291	5.81379	5.75393	5.70804	5.85529	5.3891	4.97759	4.9852	5.12365	4.91194	4.83709	4.90178
KME5 in NFLX3	NFLX	-5.02378	-4.72973	-5.08933	-4.64174	-5.08992	-3.22276	-3.08	-3.08	-2.96388	-3.13221	-3.02021	-2.78468	-2.09654	-2.08376	-2.27953	-2.09437	-2.21995	-1.98003	-1.83692	-1.75146	-1.65978	-1.97533	-1.88234	-1.72059	-1.72909	-1.69958	-1.68752
KME5 in NFLX3	KM	5.89075	6.45817	5.93745	6.41094	5.86675	6.24305	6.20865	6.33421	6.19122	5.85526	6.11938	5.99542	6.18155	5.93122	5.89937	5.98952	5.69052	5.59481	5.53708	5.76753	5.91011	5.58733	5.62227	5.80625	5.84479	5.84533	5.76224
KME5 in NFLX4	NFLX	-4.97331	-4.99308	-4.91336	-4.8299	-4.49896	-4.20199	-4.13641	-4.08691	-4.10375	-4.00937	-3.8881	-3.45217	-2.34565	-2.24533	-2.33108	-2.22857	-2.58045	-2.33648	-2.20702	-2.16543	-1.69283	-1.62424	-1.76127	-1.60312	-1.48577	-1.18186	-0.935909
KME5 in NFLX4	KM	5.85656	6.08781	6.33896	6.16882	6.16992	5.81273	5.72335	6.08429	5.90094	5.88205	5.98036	6.00547	6.03902	5.50662	5.43032	5.43258	4.99864	5.40048	5.36465	5.29437	5.59678	5.25718	4.74949	4.74143	4.71688	4.43929	4.53422
NFLXE4 in KM1	NFLX	-1.07281	-0.926157	-1.15314	-1.13044	-1.16112	-1.10992	-1.21148	-1.23894	-1.19929	-1.20909	-1.33302	-1.27489	-1.33327	-1.25797	-1.41128	-1.32172	-1.39665	-1.46754	-1.3925	-1.36606	-1.58886	-1.59561	-1.60855	-1.60188	-1.6384	-1.70359	-1.60221
NFLXE4 in KM1	KM	2.61323	2.9392	2.92085	2.97824	3.00197	3.08655	3.44659	3.9019	3.83403	3.86519	3.57154	3.76918	3.91581	4.04924	3.80472	4.01976	4.03093	4.06963	4.1268	4.11154	4.45645	4.46602	4.65169	4.79141	4.42115	4.40492	4.63237
NFLXE4 in KM2	NFLX	-1.03644	-0.989564	-1.11933	-1.19182	-1.14002	-1.16616	-1.2039	-1.17427	-1.1405	-1.11943	-1.329	-1.29415	-1.3324	-1.21533
NFLXE4 in KM2	KM	2.57538	2.86385	2.95736	2.95859	3.0261	2.92406	2.84019	3.28263	3.53654	3.99363	3.54384	3.68142	3.90362	4.06952
NFLXE4 in KM3	NFLX	-0.87427	-1.00899	-1.08699	-1.18866	-1.14112	-1.14893	-1.26688	-1.21902	-1.19956	-1.0295	-0.970277	-1.12245	-1.15077	-0.91717	-1.20948	-1.08703	-1.14905	-1.33049	-1.13309	-1.08	-1.18056	-1.11362	-1.14561	-1.16123	-1.23046	-1.36808	-1.3638
NFLXE4 in KM3	KM	2.60815	2.84514	2.99768	2.92994	2.9891	2.9482	2.87436	3.0167	2.91797	3.12075	3.2618	3.22674	3.37238	3.62662	3.24127	3.28918	3.25964	3.43753	3.20184	3.46561	3.47383	3.278	3.48101	3.53287	3.86205	4.31685	4.43261
NFLXE4 in KM4	NFLX	-0.830273	-1.05326	-1.0855	-1.17352	-1.11031	-1.15087	-1.22852	-1.21704	-1.16422	-0.994371	-1.01044	-1.06842	-1.21566	-0.932544	-1.33661	-1.20035	-1.39442	-1.33848	-1.11904	-1.33706	-1.33867	-1.38756	-1.37369	-1.36996	-1.47004	-1.53216	-1.45415
NFLXE4 in KM4	KM	2.58172	2.79186	3.01483	2.96044	2.94862	2.93283	2.88293	3.02122	3.02982	3.24179	3.6021	3.83952	3.9541	4.03966	3.62307	3.77942	3.8432	4.21433	4.41542	4.43439	4.54862	4.29262	4.52522	4.45286	4.47725	4.4896	4.79043
NFLXE6 in KM1	NFLX	0.498466	0.299841	0.736819	0.574063	0.61952	0.541941	0.557026	0.737682	0.547941	0.548332	0.462325	0.405032	0.586373	0.892895	0.920002	0.920002	0.920002	0.920002	0.920002	0.916608	0.920002	0.920002	0.920002	0.920002	0.920002	0.920002	0.920002
NFLXE6 in KM1	KM	1.94857	2.1754	2.36738	2.25001	2.31068	2.16849	2.53615	2.94549	2.68306	2.84682	2.62494	2.88693	2.76526	3.26942	3.20344	3.30456	3.13105	3.14985	3.28201	3.2008	3.3107	3.84753	4.584	5.09871	4.94378	4.92627	5.04716
NFLXE6 in KM2	NFLX	0.443256	0.25928	0.617382	0.54732	0.551612	0.57061	0.565856	0.610787	0.51515	0.435826	0.0636207	0.0931879	0.263559	0.360569	-0.136062	0.0639816	0.125938	0.107249	0.192112	-0.0652058	0.153263	0.130098	0.0961789	0.107815	0.178621	0.00594745	0.213591
NFLXE6 in KM2	KM	1.91897	2.1033	2.37109	2.20119	2.22439	2.11693	2.28043	2.80713	3.2839	3.79092	3.80555	3.88612	3.85085	4.07176	3.68157	3.82115	3.61694	3.75098	3.84231	3.71775	3.82205	3.76831	3.74544	3.88437	3.82406	3.76338	3.91579
NFLXE6 in KM3	NFLX	0.495861	0.323954	0.678876	0.639797	0.54677	0.531711	0.65953	0.735167	0.43883	0.672204	0.40573	0.122424	0.157891	0.312613	-0.0113992	0.112896	0.103583	0.23468	0.164202	-0.0432301	0.0513647	0.00150726	-0.0181983	-0.001728	0.0654118	-0.127744	0.133491
NFLXE6 in KM3	KM	1.9088	2.17856	2.27716	2.15273	2.35832	2.25636	2.63124	2.9483	2.7893	3.12413	3.49939	3.68143	3.63761	3.93917	3.61938	3.50489	3.57026	3.58998	3.58418	3.46623	3.67775	3.61711	3.84793	3.82622	3.86837	3.74036	3.85149
NFLXE6 in KM4	NFLX	0.489463	0.268848	0.610231	0.529234	0.523166	0.478531	0.588691	0.547042	0.389826	0.59139	0.41564	0.432221	0.482528	0.669233	0.148161	0.365484	0.101208	0.192941	0.10571	-0.0121585	0.0491074	0.0342044	0.0199819	0.091176	0.0623541	-0.0529714	0.179236
NFLXE6 in KM4	KM	1.92593	2.07202	2.26696	2.077	2.31069	2.07012	2.07957	2.27134	2.20925	2.22836	2.21672	2.43732	2.62342	3.08141	2.58932	3.06866	3.50749	3.48549	3.42642	3.39374	3.55375	3.2914	3.51157	3.44767	3.53234	3.42786	3.53555
Parent in NFLX1	NFLX	-4.77935	-4.911	-2.96513	-2.65263	-2.75379	-2.86504	-2.58232	-2.52565	-2.99489	-2.59473	-2.64955	-2.41267	-2.45564	-2.23187	-2.37348	-2.1492	-2.22684	-2.07187	-2.11033	-2.08124	-2.07636	-2.00171	-1.62469	-1.45419	-1.38002	-1.13199	-1.01137
Parent in NFLX1	KM	3.88152	3.44519	3.70879	3.63275	3.45496	3.42412	3.5925	3.60376	2.9579	2.96091	2.84985	3.2997	3.37194	3.71976	3.44322	3.57744	3.338	3.39254	3.1095	3.33496	3.41353	3.116	3.24132	3.21563	3.0976	3.13535	3.25342
Parent in NFLX2	NFLX	-4.75437	-4.9069	-4.77768	-5.02486	-4.68065	-4.08465	-3.15025	-2.46659	-2.50885	-2.93982	-2.23924	-1.87531	-1.60739	-1.36892	-1.43078	-0.846166	-0.638084	-0.512843	-0.296859	-0.584986	-0.471225	-0.779904	-0.356372	-0.320307	-0.399725	-0.21962	-0.206394
Parent in NFLX2	KM	3.8245	3.47908	3.67469	3.39036	3.65238	3.34049	3.11924	3.65615	3.39531	3.25086	3.30498	3.70287	3.73002	3.72956	3.55911	3.54778	3.34162	3.36415	3.57227	3.27678	3.48284	3.00396	3.37884	3.10358	2.90641	3.13613	3.0647
Parent in NFLX3	NFLX	-4.84475	-4.77828	-5.06924	-5.01463	-4.99154	-4.78599	-4.73851	-4.82312	-4.565	-4.19032	-3.12632	-4.07441	-3.1734	-3.12483	-3.41695	-2.97943	-2.66404	-2.83335	-2.70846	-2.94106	-2.71094	-2.36677	-2.24	-2.79633	-2.33213	-2.29161	-1.74941
Parent in NFLX3	KM	3.88677	3.74935	3.54761	3.58241	3.54595	3.63768	3.64409	3.6991	3.65037	3.35545	3.57178	2.40969	3.69649	3.39533	3.14283	3.30848	3.11353	2.82077	3.02411	2.90157	3.11523	3.09721	2.90321	2.0258	2.92291	2.76075	2.92027
Parent in NFLX4	NFLX	-4.83954	-4.7154	-4.87906	-4.84215	-4.92079	-3.24143	-2.62553	-2.74209	-2.68404	-2.66823	-2.36941	-2.41798	-2.43644	-2.23233	-2.43242	-2.36249	-2.34557	-2.25359	-1.68257	-1.97652	-1.63977	-1.68346	-1.61544	-1.862	-1.76389	-1.90058	-1.4499
Parent in NFLX4	KM	3.88723	3.71499	3.61747	3.66992	3.60641	3.63085	3.64852	3.55504	3.43357	3.28783	3.31181	3.16135	3.2783	3.52909	3.2285	3.34523	3.35166	3.28236	3.28024	2.64478	3.05162	2.73633	2.99547	2.86821	2.91939	2.50694	3.11971
Parent in KM1	NFLX	-4.94179	-4.64739	-4.7216	-4.87089	-4.8618	-4.83716	-4.78911	-4.74781	-4.70579	-4.77841	-4.581	-4.38673	-4.42941	-4.26481	-4.41229	-4.44137	-4.52815	-4.46109	-4.37206	-4.42423	-4.29015	-4.40767	-4.21595	-4.44556	-4.42698	-4.34502	-4.31318
Parent in KM1	KM	3.89298	3.80651	3.89176	3.85294	4.08228	4.09597	4.09271	4.20106	4.18927	4.58677	4.75889	4.76885	4.69812	4.78899	4.67787	4.83357	4.78717	5.00583	5.18355	5.06426	5.15964	5.02415	5.07472	5.09276	5.16157	5.16232	5.1836
Parent in KM2	NFLX	-4.93668	-4.59993	-4.72575	-4.62167	-4.79975	-4.73703	-4.67659	-4.69509	-4.72817	-4.72247	-4.72377	-4.54095	-4.70833	-4.48215	-4.74722	-4.70993	-4.84998	-4.78699	-4.85712	-4.77683	-4.66159	-4.75695	-4.63322	-4.77723	-4.7815	-4.73962	-4.74581
Parent in KM2	KM	3.87172	3.824	4.07868	4.81992	4.76171	4.77933	4.78619	4.8665	4.81157	4.70452	4.63839	4.78237	4.86861	5.04314	4.93831	5.07478	4.97355	5.10449	5.12691	5.01765	5.10338	5.06872	5.17735	5.32541	5.35645	5.24124	5.43485
Parent in KM3	NFLX	-4.88643	-4.66396	-4.74945	-4.92388	-4.84116	-4.89139	-4.76722	-4.73637	-4.77087	-4.62036	-4.49161	-4.03686	-4.02	-4.21642	-4.62876	-4.56656	-4.63405	-4.5293	-4.51844	-4.50211	-4.4975	-4.35615	-4.51782	-4.42171	-4.50818	-4.51261	-4.49653
Parent in KM3	KM	3.8687	3.75197	3.84907	3.66322	3.87105	4.01879	4.0497	4.16415	4.03722	4.10462	4.25914	4.71246	4.8371	5.1416	4.90896	5.04844	5.00325	5.13972	5.13728	5.05005	5.02937	5.12847	5.17948	5.31787	5.35792	5.15243	5.37541
Parent in KM4	NFLX	-4.8031	-4.66313	-4.72643	-4.89182	-4.8271	-4.89099	-4.71631	-4.69975	-4.67164	-5.08656	-5.45177	-5.43049	-5.38794	-5.30416	-5.52112	-5.38479	-5.50977	-5.43242	-5.38199	-5.39336	-5.39384	-5.30487	-5.41456	-5.29683	-5.47449	-5.44467	-5.50601
Parent in KM4	KM	3.85991	3.75913	3.8915	3.63036	3.70108	3.95545	4.16797	4.59577	4.69026	4.83171	4.83367	5.06663	5.02049	5.32512	5.2451	5.34906	5.29606	5.29279	5.44871	5.30575	5.37612	5.40827	5.42221	5.48307	5.46839	5.26756	5.5454

## Sheet: Fig3AB
		day1	day2	day3	day4	day5	day6	day7	day8	day9	day10	day11	day12	day13	day14	day15	day16	day17	day18	day19	day20	day21	day22	day23	day24	day25	day26	day27
Parent in M9_1	PC1	0.126329	-0.736651	-0.830758	-0.242149	-0.275412	-0.176186	-0.37177	-0.37615	-0.433115	0.078893	-1.04688	-0.596281	-0.634903	-0.758104	0.275569	-0.325887	-0.118194	-0.466803	-0.0801273	-0.11625	-0.537557	-0.0988268	-0.507086	-0.446266	-0.348054	-0.212859	-0.36193
Parent in M9_1	PC2	0.193652	-0.838637	-0.0960294	-0.216198	-0.188171	0.0201458	-0.302659	-0.387352	-0.531202	0.453182	-0.110184	-0.45778	-0.820233	-1.05267	-0.150389	-0.816998	-0.027121	-0.174583	-0.779211	-0.980967	-0.0196412	-0.975313	-0.963402	-0.989076	-0.84254	-0.905287	-1.12826
Parent in M9_2	PC1	-0.0365107	-1.07263	-0.671226	-0.321797	-0.487961	-0.50747	-0.553298	-0.550321	-0.434483	-0.147595	-0.476342	-0.45336	-0.751092	-1.04983	0.0390622	-0.559601	-0.295904	-0.646409	-0.404508	-0.448677	-0.678669	-0.68716	-0.685619	-0.958708	-1.0824	-0.823495	-0.869712
Parent in M9_2	PC2	0.25776	-0.656565	-0.261233	-0.178754	-0.239566	-0.316532	-0.401154	-0.181705	-0.520451	-0.129049	-0.697919	-0.645966	-0.600992	-0.0814187	-0.216215	-0.469695	-0.17787	-0.391267	-0.550897	-0.799378	-0.678484	-0.864836	-1.03817	-0.941862	-0.761571	-0.740858	-0.800444
Parent in M9_3	PC1	0.18026	-0.378511	-0.631157	-0.228375	-0.120894	-0.3333	-0.455482	-0.560763	-0.480143	-0.265416	-0.678901	-0.489934	-0.610726	-0.955607	-0.185054	-0.517907	-0.448537	-0.504843	-0.525739	-0.634513	-0.433827	-0.577842	-0.520771	-0.600128	-0.711378	-0.430255	-0.484909
Parent in M9_3	PC2	0.121856	-0.404629	-0.310255	-0.0263651	-0.038906	-0.16139	-0.304251	-0.336646	-0.340619	-0.013246	-0.493348	-0.219586	-0.321096	-0.473139	0.0691725	-0.191663	-0.183395	-0.172566	-0.147044	-0.427011	-0.192911	-0.383668	-0.183262	-0.195567	-0.088632	-0.256943	-0.210969
Parent in M9_4	PC1	0.1749	-0.59081	-0.801547	-0.194584	-0.203473	-0.484325	-0.425491	-0.576404	-0.60676	-0.0809248	-0.305499	-0.47373	-0.478778	-0.932064	-0.142466	-0.420872	-0.159603	-0.476677	-0.296719	-0.22095	-0.0143285	-0.150599	0.0226471	-0.0957977	-0.154231	0.144753	0.047338
Parent in M9_4	PC2	0.10296	-0.69458	-0.419748	-0.268047	-0.103473	-0.359876	-0.437586	-0.4228	-0.577098	-0.0494879	-0.65707	-0.487962	-0.603212	-0.852185	-0.228953	-0.576272	-0.377928	-0.506338	-0.545841	-0.653827	-0.421053	-0.660809	-0.592278	-0.521683	-0.405858	-0.444067	-0.535096
Parent in TET_1	PC1	-0.195366	0.0420746	-0.0047469	0.409087	-0.52086	0.00944337	0.191344	-0.306362	-0.130188	-0.190196	-0.719965	-0.459627	-0.513189	-0.421078	-0.736904	-0.373301	-0.858672	-0.466319	-0.606589	-0.857898	-0.719153	-0.352496	-0.421743	0.0464691	0.00236359	-0.258124	-0.349821
Parent in TET_1	PC2	-0.0617099	0.0421705	0.299335	0.773366	0.393932	0.890104	1.08298	0.768268	0.781319	0.487692	0.509579	0.724502	0.993804	1.0192	0.726359	1.22557	0.880526	1.39375	1.04638	0.976925	1.04425	1.0125	1.04494	1.29351	1.31869	0.880826	1.1722
Parent in TET_2	PC1	-0.234975	-0.0444818	-0.388234	0.14477	-0.369902	-0.0340427	-0.0290746	-0.399388	-0.161575	-0.100464	-0.205852	-0.0787778	-0.21845	-0.234191	-0.134553	-0.0497195	-0.0557037	-0.143782	-0.265607	-0.368817	-0.217414	-0.100594	0.1073	0.0435317	-0.0007057	-0.368245	-0.523874
Parent in TET_2	PC2	-0.0739042	-0.0221584	0.363553	0.823507	0.424836	0.915716	0.968532	0.514871	1.0329	0.80976	0.444674	0.47475	0.618865	0.66637	0.330921	0.622161	0.662921	0.680499	0.817076	0.466173	0.66368	0.652699	0.821788	0.869088	0.936197	0.435767	0.491251
Parent in TET_3	PC1	-0.164226	0.150563	0.0106044	0.282188	-0.182888	0.316344	0.56894	-0.0807646	0.628501	0.587745	0.290173	0.682472	0.318693	0.592899	0.0279431	0.569361	0.186181	0.268743	0.0428799	0.83809	0.0948869	0.240347	0.386519	0.575292	0.546509	0.205026	-0.202651
Parent in TET_3	PC2	-0.0177858	0.0472206	0.220392	0.601521	0.560069	0.842051	1.16036	0.441045	0.897337	0.611941	0.140997	0.824452	0.54522	0.683337	0.0913608	0.615784	0.368475	0.586168	0.453963	0.548792	0.407894	0.674324	0.65565	0.786981	0.826282	0.769053	0.681345
Parent in TET_4	PC1	-0.105209	0.0239027	-0.0952878	0.59932	0.288695	0.266323	0.0291141	-1.10014	-0.314283	-0.77265	-0.95586	-0.705278	-0.927216	-0.855938	-1.38608	-1.5447	-1.91524	-1.75945	-2.09492	-1.96447	-2.06218	-1.96534	-2.21939	-3.05751	-2.74293	-2.89521	-3.00356
Parent in TET_4	PC2	-0.0842896	0.0546009	0.0567878	0.720527	0.355636	0.659634	0.506443	0.668573	1.62222	1.3348	1.14665	1.72776	1.9645	1.57379	1.17981	1.30214	1.33143	1.36674	1.09883	1.38591	1.14607	1.25299	1.36753	1.12446	1.28933	1.14988	1.04371
KME1 in TET_1	PC1	3.60577	1.77139	1.8795	3.6299	4.03932	3.94877	4.59503	3.83519	4.65932	3.87667	3.57661	4.09068	3.98644	3.58547	3.5896	3.51562	3.26348	3.32591	2.35715	2.80046	2.78977	3.26989	2.91076	2.99628	2.65971	2.69711	3.32399
KME1 in TET_1	PC2	0.340161	-1.91796	-0.488715	2.00899	2.3274	2.15701	2.61072	2.13696	2.33008	1.62696	1.41564	1.77589	2.03778	1.37074	1.57843	1.76251	2.21641	3.26642	2.66443	3.09459	3.03088	3.40943	3.19421	3.32258	3.02348	2.91772	3.5245
KME1 in TET_2	PC1	3.6245	1.60595	1.81448	2.49406	3.70449	3.86068	3.90335	3.24936	4.0197	3.49862	3.21978	3.35925	3.04497	2.40768	2.06737	2.3572	1.91206	1.62697	1.07579	1.29515	1.27204	1.28188	1.24224	1.4595	1.03442	1.29779	1.35907
KME1 in TET_2	PC2	0.250257	-2.16326	-1.31546	0.196525	2.16482	2.09331	2.49941	2.22149	2.06281	1.54524	1.1559	1.73167	2.36797	2.84447	2.7181	3.27276	3.10993	3.10465	2.64637	2.78042	2.74221	2.96702	2.83197	3.20559	2.70229	2.86332	3.16753
KME1 in TET_3	PC1	3.62484	1.74342	2.22439	3.60959	4.14491	4.54121	3.93039	3.75721	4.58926	3.90404	3.61565	4.11821	3.57804	3.7516	3.58298	2.96907	3.14735	3.524	3.58534	2.75813	2.95673	3.43912	3.39882	3.23779	3.11656	3.23884	3.64896
KME1 in TET_3	PC2	0.410475	-1.62887	-0.410278	1.99479	2.40602	2.39952	2.26486	1.92384	2.29871	1.7648	1.29158	1.7959	1.78519	1.49563	1.43004	1.64103	1.97104	2.59673	2.07582	1.47547	2.01002	2.1656	2.06527	2.05401	1.86091	1.89349	2.63202
KME1 in TET_4	PC1	3.73297	1.48353	1.94981	3.70798	4.14369	3.92953	4.14528	3.78036	3.26954	3.53034	3.26667	3.53008	3.66511	3.33086	3.04774	3.62789	3.2237	3.64363	3.53623	3.33479	3.38713	3.6365	3.322	3.61414	3.27997	3.38051	3.7075
KME1 in TET_4	PC2	0.294416	-1.81266	-0.99137	1.95097	2.37367	2.04915	2.52518	2.12985	1.68273	1.63619	1.13107	1.46005	2.00188	1.36777	1.81578	1.74656	1.76069	2.21735	1.72262	1.37436	1.68003	1.95808	1.64635	2.10745	1.75188	1.81107	2.50293
KME5 in TET_1	PC1	2.05239	2.04106	1.60343	1.56306	1.08158	1.15758	1.45366	1.19993	1.39951	1.35871	1.66041	1.57373	1.12692	0.879823	0.865564	0.663526	0.639503	0.95636	0.8189	0.438977	0.729114	0.482592	1.50164	2.04341	1.74356	1.71466	2.15294
KME5 in TET_1	PC2	-1.2586	-1.84767	-2.02211	-2.09241	-2.52483	-2.34544	-1.9778	-2.18842	-1.95867	-2.09225	-1.74259	-1.93141	-1.95207	-1.70232	-1.6339	-1.82124	-1.78147	-1.66175	-1.8835	-2.09292	-1.84665	-1.76004	1.21687	1.71809	1.28091	1.31618	1.87632
KME5 in TET_2	PC1	1.82477	1.97101	1.29901	2.64148	3.29659	3.27869	3.51991	3.19528	3.24566	3.27968	3.07963	3.20457	2.78024	2.41589	2.61997	1.5009	0.841366	1.44535	1.4126	0.869057	1.46032	1.41914	1.38906	1.74844	1.81162	1.94212	2.26325
KME5 in TET_2	PC2	-1.1734	-2.03231	-2.26867	-0.859479	0.635015	1.27152	1.31651	0.991541	0.865387	1.03358	0.810082	1.01957	0.538939	0.746997	1.46162	0.682991	0.335602	1.01021	0.781108	0.377832	0.814806	0.903874	0.767688	1.1987	1.19916	1.3942	1.82874
KME5 in TET_3	PC1	2.19736	1.65308	1.50514	0.116593	-0.196504	-0.473529	-0.11767	-0.334373	-0.242123	-0.30729	-0.0685659	-0.0543717	-0.373579	-0.288554	-0.38852	-0.191192	-0.415726	-0.515224	-0.503284	-0.354329	-0.600567	-0.592674	-0.710628	-0.69245	-0.918443	-1.59818	-1.63666
KME5 in TET_3	PC2	-0.971653	-2.08626	-1.95868	-2.32312	-3.00678	-3.26073	-3.14092	-3.34253	-3.40033	-3.17588	-3.26563	-3.26817	-3.26906	-3.27499	-3.12741	-3.15104	-3.32113	-3.34744	-3.1103	-3.21769	-3.31931	-3.38941	-2.7477	-2.77284	-2.51549	-2.01247	-1.68721
KME5 in TET_4	PC1	2.26556	1.84296	1.45253	1.57189	2.25883	0.880613	0.71829	1.57469	2.4356	2.26683	2.13271	2.24349	1.96975	1.93487	2.04238	2.05491	1.80102	1.84865	1.16472	1.05019	1.48027	1.4234	1.41271	1.50247	1.26062	1.12562	1.29652
KME5 in TET_4	PC2	-0.93775	-2.00543	-2.14516	-1.64827	-1.0781	-2.25307	-2.3125	-0.7007	0.958211	1.45869	0.924355	1.10631	1.31044	0.940713	1.65023	1.70723	1.75496	1.98891	1.35801	1.64867	2.23554	2.04869	2.03997	2.07203	1.71624	1.71928	2.19607
Parent in KM_1	PC1	-0.151114	-0.0983607	-0.344579	0.313531	0.204032	0.259969	0.321015	-0.0637202	0.077608	0.958831	1.5314	1.65188	3.29552	1.30728	1.82653	2.02724	2.0921	2.00246	1.82543	1.77454	2.09665	1.77341	1.57216	1.82505	2.35044	1.48361	1.90214
Parent in KM_1	PC2	-0.0582715	-0.194891	-0.0052555	0.357431	-0.243205	-0.23824	-0.302333	-0.419003	-0.449424	-0.628668	-1.17184	-1.22677	0.197268	-1.37902	-0.80004	-0.818908	-1.00859	-0.928809	-0.834992	-1.22943	-0.85224	-1.07388	-0.987892	-0.995157	-0.286611	-1.44329	-0.737355
Parent in KM_2	PC1	-0.232239	-0.0357903	-0.180333	0.366571	1.26339	1.43373	1.34225	1.06915	1.1818	1.32746	1.35714	0.879729	1.16219	0.808247	1.51369	1.13807	0.8928	1.17512	1.33252	1.38263	1.6145	1.54872	1.4703	1.42486	1.43666	1.02888	1.57612
Parent in KM_2	PC2	-0.0191021	-0.199379	-0.032408	-0.840014	-0.282762	0.208378	-0.0621692	-0.152859	-0.19317	0.0711302	-0.650555	-0.733691	-0.308151	-0.759736	-0.462961	-0.808791	-0.0568456	-0.721422	-0.650132	-0.537978	-0.263259	-0.588329	-0.672236	-0.968077	-0.594094	-1.09782	-0.609316
Parent in KM_3	PC1	-0.102299	-0.0672745	-0.329087	0.0595121	-0.0049921	0.124681	0.46686	0.129247	0.46809	0.454283	0.137497	-0.156676	0.384923	0.505545	1.35245	1.12671	1.125	1.00296	0.987592	0.910296	1.44131	1.19453	1.33057	1.05996	1.16066	0.915458	1.22149
Parent in KM_3	PC2	-0.0551494	-0.168536	0.0990137	0.764581	0.388581	1.29695	0.493044	0.238041	0.34855	0.300203	-0.32189	-0.172969	0.140176	-0.298697	-0.26919	-0.47287	-0.55015	-0.461486	-0.528879	-0.144605	-0.309949	-0.426519	-0.282768	-0.517612	-0.39556	-0.615117	-0.21313
Parent in KM_4	PC1	-0.174793	-0.0268751	-0.356398	0.436927	-0.0575134	-0.0029894	0.469872	-0.302191	0.612518	1.52437	2.09497	2.10735	2.13657	1.89339	2.46005	2.29053	2.33161	2.11402	2.22817	2.43263	2.48952	2.25265	2.30086	2.04807	2.11459	2.24448	2.37594
Parent in KM_4	PC2	-0.0964618	-0.0064603	0.325116	0.633733	0.316963	0.249946	0.212097	-0.327246	-0.910263	-1.6941	-1.75856	-1.81991	-1.35769	-2.0011	-1.38084	-1.59378	-1.52514	-1.60149	-1.56499	-1.75151	-1.5603	-1.66315	-1.60894	-1.81602	-1.6705	-1.95699	-1.43222
TETE4 in KM_1	PC1	-2.51603	-3.06329	-3.24668	-3.03003	-3.20287	-2.68075	-2.85886	-2.58199	-1.70191	-2.67193	-2.38091	-2.54147	-2.72283	-2.7571	-1.49667	-1.38555	-1.54094	-1.44756	-1.56259	-1.42621	-1.37617	-1.252	-0.784313	-0.752338	-1.35825	-0.683813	-1.14026
TETE4 in KM_1	PC2	1.05001	0.885244	0.669966	0.738964	0.617152	0.820771	0.234182	0.27025	1.50793	0.186828	0.387862	0.442304	0.41127	-0.370345	0.416972	0.346149	0.215242	0.360533	0.271481	0.0571393	-0.482243	-0.462766	-0.1666	0.17834	-0.454769	-0.286743	-0.510037
TETE4 in KM_2	PC1	-2.66885	-3.21926	-3.27919	-3.02253	-3.0236	-2.7433	-2.00507	-2.56145	-1.71919	-2.43082	-2.33814	-2.70255	-2.78099	-2.72749	-1.82577	-2.24261	-2.2911	-1.27834	-2.0415	-1.63242	-1.66025	-1.73861	-1.51855	-0.606777	-0.806373	-0.868414	-0.211623
TETE4 in KM_2	PC2	1.05013	0.991019	0.311379	0.649596	0.40885	-0.292334	0.929298	-0.674288	0.27201	-0.304719	-0.239131	-0.768187	-0.859583	-1.04146	-0.0751561	-0.632597	-1.28632	-0.514096	-0.661659	-0.477144	-0.984859	-1.1845	-1.56502	-0.834023	-1.0522	-1.22349	-0.757183
TETE4 in KM_3	PC1	-2.473	-3.17876	-3.37068	-3.01806	-2.73823	-2.41597	-2.01244	-2.14761	-2.14338	-1.56892	-1.93888	-1.8384	-1.51656	-2.39596	-1.37768	-2.14132	-1.47638	-1.45519	-1.33633	-1.52595	-1.32705	-1.26257	-1.10601	-1.53619	-0.859622	-1.5021	-1.21649
TETE4 in KM_3	PC2	1.22278	0.983065	0.290607	0.674959	-0.327785	-0.117004	0.285146	0.0239269	-0.34409	-0.349125	-0.620854	-0.79591	-0.583684	-1.39328	-0.473601	-1.08683	-0.598679	-0.807423	-0.612549	-1.00418	-0.859605	-0.815939	-0.608769	-1.18658	-0.294152	-1.08292	-0.485631
TETE4 in KM_4	PC1	-2.48756	-3.50647	-3.21937	-3.03278	-3.23381	-3.42616	-3.01241	-2.53107	-1.81665	-1.61691	-1.8333	-2.01852	-1.80763	-2.14609	-1.74308	-1.88835	-1.48526	-1.82839	-1.70202	-1.86025	-1.79041	-1.65482	-1.76135	-1.58985	-1.28146	-1.21073	-1.11853
TETE4 in KM_4	PC2	1.27256	0.638238	0.465225	1.05527	0.626579	0.315161	0.298972	0.674317	0.874089	1.2237	0.900767	1.37134	0.756628	0.43131	0.723164	0.260345	0.64723	0.577232	0.672381	0.283583	0.10924	-0.114062	-0.81741	-0.565987	-0.0622061	-0.379101	-0.358474
TETE6 in KM_1	PC1	-2.45622	-2.09868	-2.31135	-2.12494	-1.85226	-2.00226	-1.66282	-1.34187	-1.46717	-0.986049	-1.1793	-1.20107	-1.03276	-1.142	0.0380733	-0.739083	-0.462645	-0.40013	-0.493071	-0.698644	-0.805242	-0.996807	-0.807623	-1.23799	-0.788196	-1.28468	-0.973723
TETE6 in KM_1	PC2	-0.491102	-0.125928	-0.269079	-0.849595	-0.712358	-0.698357	-0.868786	-0.634116	-1.0155	-0.807087	-1.26971	-1.1722	-0.965854	-1.53999	-0.337421	-1.11234	-0.692326	-0.817969	-0.793948	-0.99874	-1.15141	-1.41454	-1.20197	-1.61561	-1.08412	-1.71955	-1.64777
TETE6 in KM_2	PC1	-2.4261	-2.31129	-1.89496	-1.74834	-1.18434	-1.67817	-0.64082	-0.775479	-0.504143	-0.508141	-0.55074	-0.690819	-0.555881	-0.565411	-0.299025	-0.33766	0.070133	0.270732	0.189243	-0.241896	0.231347	0.0198395	0.269305	0.0341988	-0.0505437	-0.120306	0.318928
TETE6 in KM_2	PC2	-0.509827	-0.296135	-0.610763	-2.23565	-1.37019	-2.22148	-1.62853	-1.29688	-1.59029	-1.51386	-1.82615	-1.87922	-1.55562	-2.5129	-2.68865	-2.85422	-2.6297	-2.16922	-2.20267	-2.70904	-1.98812	-2.3181	-2.21823	-2.33156	-2.4135	-2.58298	-1.96465
TETE6 in KM_3	PC1	-2.36966	-2.38291	-2.42134	-1.79145	-1.88225	-1.62709	-1.57601	-1.28907	-1.09335	-0.718325	-0.805458	-0.578885	-0.855504	-1.1266	-0.470226	-0.936854	-0.954291	-0.824913	-0.0865382	-0.658278	-0.349786	-0.592353	-0.176176	-0.35955	-0.394785	-0.27933	-0.293387
TETE6 in KM_3	PC2	-0.400067	0.138951	-0.508752	-0.200733	-0.999582	-1.10417	-1.01381	-0.572868	-1.3098	-1.15288	-1.22487	-0.984538	-1.29007	-1.77938	-1.06106	-1.66016	-1.49498	-1.91692	-1.43867	-1.974	-1.69558	-1.89533	-1.60776	-1.64775	-1.87755	-1.6623	-1.98364
TETE6 in KM_4	PC1	-2.32418	-2.37917	-2.31004	-2.3526	-1.96943	-1.84914	-1.53435	-1.63398	-1.65385	-1.72354	-1.81442	-1.66788	-1.84884	-2.15295	-1.5176	-1.80823	-1.92039	-1.88517	-1.92722	-2.08002	-1.63404	-1.76902	-1.49842	-1.70364	-0.903646	-1.09089	-0.86793
TETE6 in KM_4	PC2	-0.408186	-0.314836	0.0827992	0.231531	0.398874	0.507484	0.659812	0.574306	0.899177	0.243189	0.0866281	0.277871	0.27043	-0.319575	0.791726	-0.0513467	-0.173765	0.0837425	-0.0111234	-0.0390414	-0.0207486	0.170826	-0.0189272	-0.0287559	0.246205	0.300856	0.323067
NFLXE4 in KM_1	PC1	-2.67069	-2.9165	-2.6734	-2.62321	-2.64234	-2.61238	-2.47728	-1.99983	-2.01083	-2.2228	-1.88228	-2.05602	-2.27557	-2.54113	-1.68339	-2.25646	-2.09239	-1.93819	-1.85378	-1.77886	-1.87372	-1.72146	-1.86105	-1.64917	-1.66125	-1.44424	-1.83833
NFLXE4 in KM_1	PC2	1.17699	0.630615	1.56756	1.11167	1.16618	1.47317	0.690038	0.623224	0.602858	-0.0568494	0.675654	0.0154646	0.0777754	-0.447956	0.384872	-0.182864	-0.244551	0.0707227	-0.0801839	-0.0880125	-0.331392	-0.206153	-0.311583	-0.411741	0.325046	0.384417	-0.015008
NFLXE4 in KM_2	PC1	-2.71779	-2.96175	-2.54215	-2.88191	-2.78905	-2.39942	-2.27129	-2.27214	-2.07966	-2.01908	-1.44797	-1.57074	-1.74679	-2.08792
NFLXE4 in KM_2	PC2	1.15224	0.673842	0.944824	1.68739	0.921493	1.3037	1.59773	0.854813	0.92495	0.0415628	0.724196	0.646768	0.54301	0.104033
NFLXE4 in KM_3	PC1	-2.62154	-2.61625	-2.93169	-2.78447	-2.72568	-2.72255	-2.41047	-2.59009	-2.25289	-2.70682	-2.63195	-2.39802	-2.52219	-2.69301	-1.78477	-2.3982	-2.38626	-2.46134	-2.08048	-2.52095	-1.99773	-2.05038	-2.19663	-2.02661	-2.17797	-1.86257	-1.65429
NFLXE4 in KM_3	PC2	1.32783	1.09578	0.794778	1.19447	1.28289	1.01135	1.47935	1.11043	1.21069	0.800145	0.633657	0.767888	0.668062	0.175949	1.1188	0.55484	0.582332	0.579298	0.86847	0.337255	0.753385	0.819159	0.615814	0.640921	0.49499	-0.100384	0.104651
NFLXE4 in KM_4	PC1	-2.64718	-2.73086	-2.82314	-2.76504	-2.63355	-2.09084	-2.25209	-2.31334	-1.94413	-2.27385	-2.2421	-2.01534	-1.33703	-1.11669	-0.339868	-0.75864	-0.720263	-0.646977	-0.639943	-0.621667	-0.391541	-0.530721	-0.502449	-0.665574	-0.794118	-0.328278	-0.785237
NFLXE4 in KM_4	PC2	1.31849	0.934101	0.874973	1.56668	1.47578	1.87871	1.06172	1.11984	1.03749	0.47877	0.295195	0.23947	0.284542	-0.345547	0.640649	-0.164017	0.133906	0.073598	-0.547208	-0.475656	-0.453594	-0.563115	-0.543654	-0.602895	-0.610046	-0.143896	-0.592929
NFLXE6 in KM_1	PC1	-2.05648	-2.41254	-2.26848	-2.47916	-2.17771	-2.2449	-1.97064	-1.84195	-1.63507	-1.93701	-1.75709	-1.95127	-1.87547	-2.01322	-1.31223	-1.20642	-0.981895	-0.951606	-1.09899	-1.27308	-1.25011	-1.2294	-0.958372	-1.10315	-0.679649	-1.04777	-0.847064
NFLXE6 in KM_1	PC2	2.02265	1.42512	1.97456	1.91863	2.04061	1.95782	1.94151	1.83151	1.71691	1.34067	1.5606	1.25231	1.64208	0.936547	0.748011	0.691018	0.869963	1.07165	1.09092	0.640924	0.827948	0.625354	0.491534	0.509359	0.749513	0.408361	0.689347
NFLXE6 in KM_2	PC1	-1.94387	-2.46839	-2.42241	-2.49334	-2.25192	-2.43244	-2.25826	-2.15565	-1.42312	-1.56997	-1.07575	-1.2771	-1.17697	-1.45703	-1.11924	-1.20664	-0.93438	-1.02322	-1.25516	-1.09919	-1.26815	-1.11185	-1.05595	-1.1166	-1.04956	-1.06924	-0.988953
NFLXE6 in KM_2	PC2	2.06104	1.45848	1.75592	1.87139	1.96614	1.89672	2.00118	1.42391	1.05975	0.46305	0.550241	0.58009	0.911928	0.328319	0.812577	0.648004	0.852087	0.837288	0.913504	0.77495	0.778004	0.825621	0.800719	0.788505	0.80143	0.636994	0.846798
NFLXE6 in KM_3	PC1	-2.06841	-2.45424	-2.2292	-2.19475	-2.48661	-2.47546	-2.02529	-2.02714	-1.89446	-2.03969	-1.6071	-1.13262	-1.0788	-1.40278	-1.37245	-0.982026	-1.03731	-1.01142	-1.02185	-0.876496	-1.29971	-1.05079	-1.23678	-1.07832	-1.13894	-1.02309	-1.0794
NFLXE6 in KM_3	PC2	2.01074	1.4186	1.96431	1.76522	1.78302	1.63626	1.84799	1.69615	1.60168	1.00188	0.669739	0.774559	0.836903	0.404461	0.420471	1.01541	0.807504	1.19208	1.0513	0.924766	0.852398	0.803848	0.748555	0.577068	0.611711	0.634861	0.61673
NFLXE6 in KM_4	PC1	-2.02228	-2.34299	-2.25724	-2.29535	-2.3316	-2.44106	-2.23149	-2.39276	-2.22824	-2.33771	-2.20977	-2.18931	-1.97122	-2.25459	-1.97183	-1.65551	-1.29828	-1.09611	-1.00562	-1.22319	-1.27902	-1.21963	-1.25305	-0.928853	-1.14646	-1.09364	-1.05287
NFLXE6 in KM_4	PC2	2.06336	1.42183	1.94992	2.00906	1.84512	1.89699	2.07733	1.72402	1.73641	1.58603	1.66754	1.3443	1.20344	0.727837	0.955968	0.753519	0.926134	1.23628	1.36111	0.947675	0.837322	0.999759	0.817793	1.09575	0.889466	0.911815	1.08195
Parent in NFLX_1	PC1	-0.0604738	0.222484	-1.26234	-1.08094	-0.842741	-0.717234	-0.977402	-1.30681	-0.486563	-1.02459	-0.770004	-1.06154	-0.967991	-1.56668	-0.617768	-1.13096	-0.680603	-0.962346	-1.08172	-0.937731	-0.891694	-0.700129	-0.711808	-0.727627	-0.487871	-1.02483	-1.18125
Parent in NFLX_1	PC2	0.0699884	0.216884	0.3182	0.350197	0.469086	0.419599	0.287363	0.203855	1.09059	0.564127	0.707564	0.528822	0.571	-0.286747	0.492536	0.0944361	0.474226	0.557186	0.376931	0.286357	0.14258	0.612396	0.647873	0.808316	1.01841	0.451541	0.457039
Parent in NFLX_2	PC1	-0.0783339	0.161331	-0.392995	0.315818	-0.413125	-0.86059	-0.789454	-1.81612	-1.18842	-0.6261	-1.05436	-1.30142	-1.11122	-1.39684	-1.28719	-2.60221	-2.8622	-2.81335	-2.97007	-2.26979	-2.01615	-1.36087	-1.44168	-1.29726	-0.663118	-1.46655	-1.29102
Parent in NFLX_2	PC2	-0.115616	0.137856	0.153265	0.716982	0.262443	0.729482	1.10902	-0.444791	0.157823	0.326308	0.0133246	0.386058	0.466483	0.0162124	0.662082	-0.0717312	0.222697	0.29195	0.151975	0.369848	0.351415	0.791204	0.628591	0.646205	1.3777	0.81534	0.867767
Parent in NFLX_3	PC1	0.0121136	0.0512089	-0.0505645	0.40176	0.288688	-0.0177302	0.0178664	0.00163453	0.220471	0.324607	-0.311799	1.63115	-0.235885	-0.243168	0.657243	-0.295613	-0.850583	-0.382921	-1.00842	-0.787907	-1.10752	-1.10441	-0.771349	0.020437	-0.473067	-1.19213	-1.38606
Parent in NFLX_3	PC2	0.146835	0.0641752	0.24116	0.822665	0.668015	0.280418	0.368562	0.263481	0.51266	0.51849	-0.0833591	1.65099	-0.0142723	0.0936523	1.14746	0.657317	0.632201	1.12707	0.545938	1.20016	0.599296	0.74478	1.48494	2.20536	1.80812	1.34013	0.964183
Parent in NFLX_4	PC1	0.0673917	-0.0806823	-0.239684	0.124167	-0.0294314	-0.620176	-1.00443	-1.06038	-1.04454	-1.03653	-1.44561	-1.1274	-1.21271	0.375583	-1.02479	-1.27316	-1.35496	-1.2338	-1.84638	-0.250098	-0.90997	-0.166012	-0.482323	-0.159852	-0.316639	-0.003409	-1.07866
Parent in NFLX_4	PC2	0.0867369	0.0903145	0.333337	0.429086	0.31208	0.656812	0.56995	0.308861	0.416243	0.605249	0.487697	0.835404	0.789589	2.26775	0.987275	0.519459	0.417377	0.723675	0.315758	0.977805	0.603711	0.98222	0.80701	1.16021	1.08539	1.05237	0.60627
KME1 in NFLX_1	PC1	5.02878	1.50998	2.1949	1.81808	1.958	1.99321	2.06225	1.55673	2.52012	2.4635	3.05519	1.95566	1.99202	1.51617	2.11794	1.96172	1.55361	1.66829	0.856197	1.31994	1.09289	1.99102	0.738948	1.89528	0.613766	1.74956	0.918811
KME1 in NFLX_1	PC2	2.52196	-2.169	-1.12813	-1.30075	-1.45466	-1.44556	-1.57376	-1.8432	-0.671995	-1.17043	-0.153024	-1.30447	-0.972832	-1.17353	0.336221	-0.202736	-0.398441	0.210147	-0.727317	-0.375821	-0.446963	0.292408	-0.864745	0.119657	-0.787527	0.229617	-0.54699
KME1 in NFLX_2	PC1	5.4489	1.44057	5.17762	1.28402	1.86483	1.85512	2.40606	0.137751	-0.0092254	0.39856	0.620996	0.38674	0.93304	0.175858	0.536491	0.584937	0.523552	0.575089	0.501001	0.7748	1.37683	0.646918	0.59553	0.529534	-0.540597	-0.513123	-0.580468
KME1 in NFLX_2	PC2	2.90157	-2.27567	1.83724	-1.49688	-1.54327	-1.75012	-1.05344	-1.42269	-1.32985	-1.21565	-1.17274	-1.42739	-0.919418	-1.43137	-1.14235	-1.27189	-1.17712	-0.938082	-1.20825	-1.00882	-0.148054	-0.934557	-0.582518	-0.54496	-1.02791	-0.632015	-0.658444
KME1 in NFLX_3	PC1	5.39417	1.36586	2.163	2.14435	1.92361	2.32774	2.01658	1.63775	1.73008	1.73552	2.45124	2.19222	1.32589	1.44828	2.15291	1.33431	1.58297	2.23582	1.70352	1.54295	1.76929	1.41862	1.61678	1.33078	1.3825	2.11542	1.48094
KME1 in NFLX_3	PC2	2.53903	-2.23153	-1.19927	-1.1278	-1.51821	-1.23416	-1.59762	-1.15206	-1.56516	-1.44673	-1.01382	-1.19329	-1.40784	-1.43142	-0.82341	-1.41288	-1.02351	-0.589627	-1.34943	-1.10352	-0.963546	-1.01277	-1.26438	-1.28162	-1.55021	-0.900273	-1.40804
KME1 in NFLX_4	PC1	5.75199	0.976752	2.15481	2.16603	2.04078	2.7689	1.81716	1.87419	1.97179	1.15778	1.31034	1.3602	1.23421	0.564505	1.55002	0.945221	1.69324	1.53771	0.954419	0.897816	1.20194	0.868372	0.322796	0.314636	0.615467	0.495292	0.522092
KME1 in NFLX_4	PC2	3.07893	-2.31952	-1.34877	-1.46726	-1.76148	-0.798742	-1.48762	-1.81542	-1.87177	-1.82937	-1.51136	-1.86917	-1.52696	-1.71883	-1.28692	-1.85315	-1.22265	-1.24649	-1.6512	-1.66081	-1.23204	-1.53521	-2.11299	-1.64914	-1.97812	-1.63905	-1.83794
KME5 in NFLX_1	PC1	2.88686	2.09761	1.73041	1.46847	1.78368	1.15354	1.63385	1.19785	1.59524	1.49524	1.01454	1.37998	1.25119	1.09363	1.49452	1.14343	0.0897439	0.530851	0.629134	0.610234	0.670935	0.258045	-0.0421604	-0.463718	-0.549024	0.28843	-0.2806
KME5 in NFLX_1	PC2	-0.244465	-1.20209	-1.60621	-1.1518	-1.64119	-1.61287	-1.4683	-1.62763	-1.35307	-1.61029	-1.62924	-1.55894	-1.52118	-1.79201	-1.50004	-1.71255	-2.26798	-1.44434	-1.81429	-1.92332	-1.64656	-1.59233	-1.81026	-2.14013	-2.11154	-1.81407	-1.89655
KME5 in NFLX_2	PC1	2.29236	1.50373	1.91011	1.47299	0.616587	1.13762	0.649897	0.345282	0.995919	1.18302	0.91572	1.03265	0.840449	0.261034	0.702175	0.553805	0.557552	0.497332	0.32764	-0.059598	0.154345	0.0966633	0.087746	-0.172871	0.00531512	0.207493	-0.092067
KME5 in NFLX_2	PC2	-0.0260606	-2.04841	-1.11188	-1.56313	-2.23189	-1.6039	-2.00441	-1.64463	-1.71606	-1.48241	-2.20836	-1.74279	-1.81248	-2.22229	-1.84093	-2.09093	-2.07399	-1.41716	-1.68468	-1.0671	-0.875615	-0.643345	-0.648872	-0.242653	-0.530643	-0.557272	-0.474799
KME5 in NFLX_3	PC1	2.81668	1.29041	1.69554	1.29662	1.68348	1.04293	1.1641	0.940464	1.19135	1.35216	1.34411	0.854699	-0.801172	-0.328558	0.142308	-0.353248	0.197375	-0.212857	-0.111115	-0.220361	-0.392321	0.357626	0.15038	0.0748349	0.051505	-0.0852823	0.0879404
KME5 in NFLX_3	PC2	-0.855686	-2.36176	-1.64784	-1.99254	-1.34984	-1.55309	-1.39322	-1.92335	-2.05599	-1.86194	-1.73659	-1.65653	-2.34821	-2.37364	-1.89851	-2.27697	-1.72713	-1.5645	-1.65961	-1.73659	-1.941	-1.37762	-1.70828	-1.87969	-1.51269	-1.5735	-1.94424
KME5 in NFLX_4	PC1	2.83721	1.37777	1.59856	1.3297	1.55084	1.30049	1.37462	0.889622	1.3417	0.985895	1.03182	0.998824	0.239031	-0.507262	-0.113558	-0.177043	0.118154	0.0813144	-0.280361	-0.309406	-0.959619	-1.33459	-1.11166	-1.3638	-1.37033	-1.68315	-1.71171
KME5 in NFLX_4	PC2	-0.817713	-2.05333	-1.91735	-1.96054	-1.67227	-1.68588	-1.70129	-2.27446	-1.80425	-2.00934	-1.99494	-1.58356	-2.20028	-1.60445	-0.648816	-0.653891	-0.358451	-0.0889528	-0.782574	-0.451364	-0.677942	-0.717291	-0.155048	-0.574003	-0.487103	-0.504057	-0.503523

## Sheet: Fig3CDEFGHIJ
PC1	PC2	TET	KM	NFLX	SS	PLM	NQO	SDC	MMC
-0.195366	-0.0617099	-0.698397	-0.57443	-1.03414	0.197323	-0.492434	0.499842	0.808626	0.142631
0.0420746	0.0421705	-0.840651	-0.658366	-0.896748	0.110029	-0.486856	-0.409534	0.755721	0.402368
-0.0047469	0.299335	-0.625777	-0.667609	-1.02895	0.358775	-0.484902	-0.174618	0.228591	0.428343
0.409087	0.773366	-0.888937	-0.866226	-0.269003	-0.140941	-0.401276	-0.904774	-0.700477	0.401031
-0.52086	0.393932	-0.173561	-0.691709	0.00526132	0.138429	-0.508759	-0.0199928	0.168537	0.30568
0.00944337	0.890104	-0.130705	-0.865701	-0.058146	-0.024638	-0.516281	-0.838789	-0.330304	0.144583
0.191344	1.08298	-0.0682088	-0.871194	-0.0851639	-0.141396	-0.530916	-0.913234	-0.735664	0.143818
-0.306362	0.768268	0.221255	-0.828759	-0.0305855	0.128675	-0.518128	-0.786756	-0.105332	0.334698
-0.130188	0.781319	0.0553715	-0.880649	0.0342262	-0.122582	-0.508387	-0.806386	-0.0795837	0.13031
-0.190196	0.487692	0.0805508	-0.877574	0.0298201	-0.0817215	-0.28478	-1.01589	0.240246	0.285152
-0.719965	0.509579	0.294842	-0.778538	0.18275	0.526999	-0.391659	-0.767282	0.379313	0.417221
-0.459627	0.724502	0.300385	-1.06271	0.16788	0.283556	-0.242684	-1.06982	0.0137653	0.342751
-0.513189	0.993804	0.487898	-1.17337	0.131298	0.590565	-0.126017	-0.946665	-0.414336	0.215484
-0.421078	1.0192	0.297176	-1.35055	0.142842	0.179952	-0.398455	-1.22109	-0.0817699	0.246205
-0.736904	0.726359	0.531747	-0.96338	0.212214	0.763886	-0.0730094	-0.7785	-0.220232	0.413236
-0.373301	1.22557	0.275403	-1.25631	0.176415	0.476758	-0.31724	-1.1053	-0.647907	0.238757
-0.858672	0.880526	0.463147	-1.0261	0.226808	0.958236	-0.147013	-0.548222	-0.437644	0.40795
-0.466319	1.39375	0.551272	-1.16239	0.211122	0.855239	-0.149778	-0.961552	-1.18787	0.283044
-0.606589	1.04638	0.828016	-1.12376	0.248959	0.60981	-0.175383	-1.19434	-0.309313	0.250934
-0.857898	0.976925	0.826794	-1.10961	0.310323	1.04622	-0.137409	-1.29406	-0.0079189	0.291952
-0.719153	1.04425	0.864485	-1.10151	0.316882	0.776656	-0.154461	-1.26939	-0.372025	0.416179
-0.352496	1.0125	0.465355	-1.1363	0.276133	0.363217	-0.155683	-1.39742	-0.516495	0.416365
-0.421743	1.04494	0.597423	-0.909156	0.258234	0.720937	-0.102363	-1.2471	-0.720072	0.419734
0.0464691	1.29351	0.522737	-1.0268	0.234665	0.355613	-0.151588	-1.98292	-0.959517	0.421678
0.00236359	1.31869	0.59476	-1.04573	0.238934	0.402631	-0.114155	-1.91125	-1.03996	0.41671
-0.258124	0.880826	0.90601	-0.939842	0.324518	0.414149	-0.0566695	-2.2392	0.00320379	0.427128
-0.349821	1.1722	0.9839	-0.970167	0.272266	0.977417	0.0610578	-2.12122	-0.559577	0.423783
-0.234975	-0.0739042	-0.715596	-0.58393	-1.0288	0.220199	-0.511732	0.530385	0.867918	0.136577
-0.0444818	-0.0221584	-0.86051	-0.641871	-0.888475	0.138256	-0.542987	-0.359226	0.948893	0.403175
-0.388234	0.363553	-0.601928	-0.627186	-1.01312	1.1413	-0.469595	-0.031312	0.335861	0.423955
0.14477	0.823507	-0.401919	-0.780864	-1.00439	1.03664	-0.213945	-0.782111	-0.416609	0.246326
-0.369902	0.424836	0.368165	-0.55109	-0.55926	1.1137	-0.0086792	-0.747958	0.323575	0.15314
-0.0340427	0.915716	0.56807	-0.771537	-0.635168	0.935706	-0.119374	-1.45535	-0.192574	0.22155
-0.0290746	0.968532	0.524834	-0.815433	-0.634784	0.910151	-0.0517404	-1.24045	-0.582395	0.324175
-0.399388	0.514871	0.890656	-0.740918	-0.621652	0.935067	-0.0171041	-1.31746	0.385972	0.416892
-0.161575	1.0329	0.715771	-0.848613	-0.684106	1.01141	-0.372618	-1.79926	0.0404516	0.408598
-0.100464	0.80976	0.537578	-0.883502	-0.695954	1.04308	-0.166302	-2.03266	0.341234	0.410237
-0.205852	0.444674	0.437952	-0.656977	-0.575522	1.0156	0.040165	-1.53084	0.40966	0.407591
-0.0787778	0.47475	0.518579	-0.643181	-0.592722	0.765328	-0.0337136	-1.65354	0.404352	0.40295
-0.21845	0.618865	0.644094	-0.711619	-0.613242	1.06512	0.0253158	-1.52652	0.17563	0.39606
-0.234191	0.66637	0.580503	-0.795519	-0.605451	1.03285	-0.160264	-1.83137	0.507012	0.399456
-0.134553	0.330921	0.508249	-0.572241	-0.529874	0.854932	0.169218	-1.45787	0.318835	0.413635
-0.0497195	0.622161	0.413926	-0.760728	-0.700087	0.845533	-0.101817	-1.66011	0.272518	0.406726
-0.0557037	0.662921	0.395042	-0.669207	-0.638391	0.948062	-0.0249906	-1.42767	-0.0666079	0.408842
-0.143782	0.680499	0.486285	-0.676524	-0.582155	1.05588	0.0632227	-1.31242	-0.205386	0.413813
-0.265607	0.817076	0.89666	-0.769167	-0.548546	1.07161	-0.123539	-1.68303	0.327047	0.182817
-0.368817	0.466173	0.888589	-0.775598	-0.646695	0.945522	-0.0836672	-1.67985	0.934722	0.246947
-0.217414	0.66368	0.625598	-0.726608	-0.644361	1.10733	-0.10146	-1.75418	0.371723	0.41299
-0.100594	0.652699	0.534304	-0.678812	-0.426212	0.783352	-0.0718355	-1.65042	0.113594	0.397642
0.1073	0.821788	0.373333	-0.693577	-0.586002	0.787991	-0.139046	-1.61751	-0.0699895	0.226623
0.0435317	0.869088	0.392437	-0.730979	-0.613637	0.894638	-0.132309	-1.56591	-0.196261	0.309156
-0.0007057	0.936197	0.443648	-0.743453	-0.59109	0.918129	-0.134804	-1.47014	-0.429539	0.401009
-0.368245	0.435767	0.744087	-0.639806	-0.438039	0.880188	-0.0452198	-1.46942	0.53146	0.414425
-0.523874	0.491251	0.921439	-0.579681	-0.527903	1.32018	0.186782	-1.03993	0.0691064	0.427833
-0.164226	-0.0177858	-0.730499	-0.60149	-1.00591	0.136828	-0.536293	0.44664	0.792834	0.132424
0.150563	0.0472206	-0.805725	-0.650574	-0.892653	-0.117678	-0.521775	-0.477319	0.717682	0.410121
0.0106044	0.220392	-0.566278	-0.636136	-1.04753	0.285038	-0.459544	-0.199589	0.33697	0.427413
0.282188	0.601521	-0.443435	-0.804828	-0.653425	-0.137713	-0.440796	-0.71264	-0.29824	0.414266
-0.182888	0.560069	0.462285	-0.718945	-0.269039	0.661667	-0.0061327	-1.29005	0.252643	0.131723
0.316344	0.842051	0.354314	-1.01545	-0.257319	0.248938	-0.0558487	-2.44082	0.243693	0.136296
0.56894	1.16036	0.44611	-1.11396	-0.166949	0.0545473	-0.0273849	-2.70838	-0.353607	0.127392
-0.0807646	0.441045	0.753241	-0.954685	-0.0905904	0.19656	0.0915789	-2.33451	0.677553	0.416715
0.628501	0.897337	0.497553	-1.10667	-0.232476	-0.291871	-0.0870128	-2.96842	0.287012	0.122341
0.587745	0.611941	0.176498	-1.14059	-0.262319	-0.508463	-0.163649	-2.82594	0.803572	0.119581
0.290173	0.140997	0.120762	-0.706608	-0.226835	0.0567382	0.173862	-2.16603	0.936678	0.145398
0.682472	0.824452	0.228651	-1.02551	-0.176823	-0.237136	-0.0368174	-2.88018	0.228065	0.115723
0.318693	0.54522	0.324854	-0.884124	-0.209886	0.100902	0.0515035	-2.372	0.545436	0.127321
0.592899	0.683337	0.249251	-0.945334	-0.216207	-0.282244	-0.144771	-2.79061	0.567364	0.121721
0.0279431	0.0913608	0.312422	-0.566469	-0.128584	0.409913	0.193207	-2.19729	0.90806	0.412242
0.569361	0.615784	0.249812	-0.937675	-0.186504	-0.217519	0.0645069	-2.5699	0.341358	0.12357
0.186181	0.368475	0.237073	-0.720911	-0.19519	0.390076	0.174258	-2.19782	0.52969	0.276907
0.268743	0.586168	0.299457	-0.859433	-0.186651	0.278704	0.187252	-2.08447	0.168266	0.145779
0.0428799	0.453963	0.81427	-0.832362	-0.119048	0.309003	0.190048	-2.37181	0.739675	0.134277
0.83809	0.548792	0.621438	-1.10673	-0.328103	-1.07892	0.0144531	-2.82858	0.529152	0.115309
0.0948869	0.407894	0.607511	-0.786935	-0.308283	0.345232	0.102829	-2.19913	0.810697	0.12383
0.240347	0.674324	0.531962	-0.736694	-0.308567	0.550243	0.092171	-2.31801	0.311893	0.133837
0.386519	0.65565	0.463079	-0.769801	-0.337024	0.329939	0.17331	-2.23668	0.109918	0.12917
0.575292	0.786981	0.351992	-0.815819	-0.369072	0.147893	0.116552	-2.30091	-0.152786	0.132028
0.546509	0.826282	0.414233	-0.879667	-0.356401	0.0525378	0.0705806	-2.25709	-0.160141	0.121921
0.205026	0.769053	0.618202	-0.836679	-0.369453	0.598694	0.042967	-2.4028	0.34525	0.123265
-0.202651	0.681345	0.715459	-0.72141	-0.322159	1.20897	0.185325	-1.89145	0.304522	0.13887
-0.105209	-0.0842896	-0.758367	-0.592217	-0.99377	-0.0355353	-0.53023	0.45203	0.832888	0.135279
0.0239027	0.0546009	-0.814808	-0.719221	-0.881794	0.0898203	-0.494451	-0.506084	0.821062	0.414139
-0.0952878	0.0567878	-0.57838	-0.611942	-1.02402	0.297356	-0.368522	0.0190949	0.4539	0.427333
0.59932	0.720527	-0.928237	-0.902237	-1.11675	-0.14733	-0.509059	-0.491738	-0.640726	0.409306
0.288695	0.355636	-0.815808	-0.743731	-1.06869	0.0608145	-0.51262	-0.484089	0.167727	0.414141
0.266323	0.659634	-0.864839	-0.7837	-1.06722	0.112548	-0.862501	-0.535771	0.0642275	0.404597
0.0291141	0.506443	-0.498198	-0.745906	-1.00841	0.277564	-0.509241	-0.0745923	-0.170979	0.417751
-1.10014	0.668573	0.125239	-0.871287	-0.751449	1.62165	-0.587523	0.199994	0.369806	0.403394
-0.314283	1.62222	-0.103622	-1.41941	-0.938189	0.920596	-1.1547	-0.793955	-0.0935891	0.0122124
-0.77265	1.3348	-0.361253	-1.54201	-0.84378	1.28021	-1.07184	-0.350022	0.454197	-0.0291239
-0.95586	1.14665	-0.347492	-1.5681	-0.704667	1.27667	-0.860582	-0.0424283	0.334141	0.114106
-0.705278	1.72776	-0.224475	-1.623	-0.704667	1.31688	-1.22305	-0.637205	0.129216	-0.115712
-0.927216	1.9645	-0.0866296	-1.62412	-0.704667	1.20408	-1.72284	-0.212891	0.127118	-0.139564
-0.855938	1.57379	-0.254799	-1.64462	-0.704667	1.36087	-1.24358	-0.614044	0.467367	-0.0560669
-1.38608	1.17981	-0.121305	-1.51848	-0.591525	2.03616	-0.78229	-0.0621303	0.523547	0.126613
-1.5447	1.30214	-0.082271	-1.74985	-0.546325	1.79551	-1.10173	0.0199052	0.867408	0.00063473
-1.91524	1.33143	0.0557807	-1.8652	-0.428955	2.18778	-1.02216	0.23827	0.913906	-0.0091672
-1.75945	1.36674	0.0524905	-1.89471	-0.428446	1.87246	-1.01731	0.24235	0.612313	0.0974702
-2.09492	1.09883	0.358603	-1.77774	-0.445556	2.15136	-1.02888	0.290247	1.49495	-0.103058
-1.96447	1.38591	0.346995	-1.86871	-0.496527	2.17003	-1.19446	0.00077567	1.3425	-0.148393
-2.06218	1.14607	0.243281	-1.80966	-0.471204	2.13134	-1.16754	0.0245794	1.51848	0.0977867
-1.96534	1.25299	0.334118	-1.78597	-0.479568	2.03666	-1.19377	0.0589292	1.35944	-0.0110791
-2.21939	1.36753	0.512422	-1.89291	-0.409032	2.24971	-1.12522	0.35412	1.00231	0.111699
-3.05751	1.12446	0.820095	-2.04478	-0.158587	2.76368	-1.00433	0.817615	1.34671	0.417193
-2.74293	1.28933	0.809678	-2.0912	-0.204313	2.39351	-1.05749	0.62512	1.01979	0.403266
-2.89521	1.14988	1.15702	-2.0787	-0.200458	2.33737	-1.06726	0.491181	1.46284	0.408411
-3.00356	1.04371	1.14071	-2.03245	-0.170185	2.46002	-0.88529	0.874345	1.25137	0.44006
3.60577	0.340161	-1.69004	0.98897	-1.12857	-1.66323	0.177082	-2.34192	-1.50583	-0.582567
1.77139	-1.91796	-0.762241	2.11013	-0.779041	-0.615658	0.857341	-1.17379	1.00923	0.387659
1.8795	-0.488715	-0.289369	1.95639	-0.884557	-0.626688	-0.0378565	-0.78742	-0.82098	0.386034
3.6299	2.00899	-0.20479	1.64149	-1.60089	-0.643536	-0.830272	-1.14219	-2.4996	-2.30354
4.03932	2.3274	-0.15145	1.43629	-1.75134	-0.913458	-0.823195	-1.47389	-2.67319	-2.69389
3.94877	2.15701	-0.145206	1.36674	-1.81716	-0.912914	-0.890358	-1.73825	-1.97754	-2.74404
4.59503	2.61072	-0.214906	1.36596	-1.976	-1.27749	-0.952091	-2.05515	-2.81098	-2.89731
3.83519	2.13696	0.132137	1.49224	-1.81075	-0.773019	-0.843789	-1.59355	-1.99276	-2.78131
4.65932	2.33008	-0.360501	1.1325	-2.1429	-1.80468	-1.27296	-2.63996	-1.42255	-3.05694
3.87667	1.62696	-0.351095	1.58816	-1.89879	-0.676602	-0.576328	-1.56298	-1.41559	-2.79397
3.57661	1.41564	-0.242585	1.50215	-1.89141	-0.656206	-0.61735	-1.47069	-0.885049	-2.71911
4.09068	1.77589	-0.305517	1.43802	-2.01324	-1.15227	-0.885416	-1.94151	-1.17079	-2.85113
3.98644	2.03778	-0.173132	1.43369	-1.9253	-0.953753	-0.870015	-1.64867	-1.85949	-2.75317
3.58547	1.37074	-0.369913	1.40832	-1.98976	-0.816699	-0.868337	-1.63736	-0.257832	-2.86954
3.5896	1.57843	0.122417	1.59392	-1.83879	-0.722043	-0.694514	-1.60823	-1.18761	-2.58807
3.51562	1.76251	-0.0775669	1.28863	-1.82599	-0.8009	-0.9423	-1.81277	-1.10265	-2.46333
3.26348	2.21641	0.0327777	1.11794	-1.50764	-0.523546	-1.05834	-1.83056	-1.89061	-2.16328
3.32591	3.26642	-0.0862961	0.298786	-1.5618	-0.923085	-1.73787	-1.8048	-2.72612	-2.27523
2.35715	2.66443	0.239642	0.326921	-1.45761	-0.702086	-2.22224	-1.63238	-0.623919	-2.25326
2.80046	3.09459	0.23089	0.127172	-1.56713	-1.02549	-2.36342	-2.14786	-1.0039	-2.40353
2.78977	3.03088	-0.0416011	0.299098	-1.49425	-0.697034	-2.02304	-1.60929	-1.83231	-2.20194
3.26989	3.40943	-0.233592	0.151331	-1.64533	-1.10187	-2.3268	-2.09844	-1.96589	-2.40443
2.91076	3.19421	-0.0060627	0.262811	-1.55281	-0.756988	-2.17953	-1.88284	-1.75617	-2.29489
2.99628	3.32258	0.0420231	0.274591	-1.57532	-0.803742	-2.18408	-1.82045	-2.10617	-2.26699
2.65971	3.02348	0.0848532	0.242943	-1.48025	-0.640517	-2.04808	-1.64463	-1.67478	-2.18064
2.69711	2.91772	0.181637	0.236911	-1.49732	-0.804824	-2.09114	-1.88796	-1.22403	-2.28013
3.32399	3.5245	0.144717	0.233872	-1.50766	-1.17554	-2.03276	-1.85841	-2.83889	-2.29026
3.6245	0.250257	-1.92046	0.83417	-1.11166	-1.83025	0.25198	-2.18307	-1.44502	-0.64712
1.60595	-2.16326	-0.958328	2.1109	-0.722975	-0.610027	0.859316	-0.980279	1.39397	0.407351
1.81448	-1.31546	-0.458891	2.04151	-0.747893	-0.471054	0.886544	-0.697256	-0.386333	0.392759
2.49406	0.196525	-0.193167	1.63482	-1.42116	-0.286204	0.397483	-0.77679	-1.95744	-0.286676
3.70449	2.16482	-0.124981	1.4926	-1.62371	-0.62205	-0.662591	-0.985461	-2.75176	-2.59414
3.86068	2.09331	-0.266495	1.29979	-1.77188	-0.898243	-0.887438	-1.65836	-1.85835	-2.73262
3.90335	2.49941	-0.131382	1.35272	-1.7475	-0.637119	-0.862978	-1.37252	-2.80473	-2.74023
3.24936	2.22149	0.0624214	1.43986	-1.76917	0.182641	-0.846149	-1.1461	-1.93397	-2.7651
4.0197	2.06281	-0.272177	1.24121	-1.96793	-1.02666	-1.02747	-2.10719	-1.26519	-2.89314
3.49862	1.54524	-0.324849	1.51706	-1.81853	-0.501102	-0.668439	-1.2511	-1.17803	-2.70187
3.21978	1.1559	-0.252231	1.4842	-1.78157	-0.53368	-0.582737	-1.19576	-0.521885	-2.59222
3.35925	1.73167	0.0363998	1.32557	-1.73748	-0.670546	-0.888311	-1.6518	-1.12187	-2.46115
3.04497	2.36797	-0.0377889	0.651264	-1.52742	-0.822758	-1.3564	-1.62813	-1.6417	-2.20256
2.40768	2.84447	0.209591	-0.186896	-1.55601	-0.951907	-2.30999	-2.04855	-0.306096	-2.38099
2.06737	2.7181	0.629543	-0.0066151	-1.45512	-0.438264	-1.78644	-1.40298	-1.10629	-2.0922
2.3572	3.27276	0.558423	-0.23604	-1.46356	-0.975123	-2.44243	-1.8875	-1.15925	-2.21246
1.91206	3.10993	0.480398	-0.233539	-1.26712	-0.467512	-2.18188	-1.51567	-1.53452	-1.73859
1.62697	3.10465	0.888008	-0.168344	-1.05872	-0.425907	-2.03673	-1.02538	-1.97549	-1.61336
1.07579	2.64637	1.10689	-0.331074	-1.01053	-0.419603	-2.26247	-1.33797	-0.291844	-1.61557
1.29515	2.78042	1.07816	-0.387908	-1.03903	-0.605986	-2.29878	-1.5858	-0.428895	-1.66586
1.27204	2.74221	0.837055	-0.285355	-1.01083	-0.340989	-2.04186	-1.12663	-1.12606	-1.46216
1.28188	2.96702	1.17334	-0.34527	-1.03431	-0.346932	-2.15143	-1.34236	-1.12182	-1.58752
1.24224	2.83197	0.888628	-0.300148	-0.986513	-0.207353	-2.07079	-1.28185	-1.12919	-1.45638
1.4595	3.20559	0.958931	-0.295707	-0.999897	-0.291883	-2.19032	-1.28408	-1.71701	-1.5653
1.03442	2.70229	0.975901	-0.328376	-0.973061	-0.0946583	-2.04156	-1.13761	-0.79474	-1.51915
1.29779	2.86332	1.06013	-0.345383	-0.999845	-0.463778	-2.20357	-1.4467	-0.850117	-1.59142
1.35907	3.16753	1.00849	-0.264724	-0.965268	-0.269882	-2.10987	-0.944542	-1.97099	-1.48705
3.62484	0.410475	-1.89024	0.721675	-1.29048	-2.25133	-0.124301	-1.858	-1.70316	-0.430665
1.74342	-1.62887	-0.679856	2.10641	-0.827618	-0.287972	0.756226	-1.13718	0.862637	0.164373
2.22439	-0.410278	-0.206767	1.85127	-1.11066	-0.463651	0.55262	-0.777059	-1.41885	0.103734
3.60959	1.99479	-0.130061	1.56268	-1.63474	-0.585702	-0.553459	-0.727998	-2.78192	-2.48784
4.14491	2.40602	-0.228274	1.38033	-1.84366	-0.899809	-0.8688	-1.65855	-2.62973	-2.74156
4.54121	2.39952	-0.481112	1.20284	-2.03445	-1.45284	-1.11078	-2.30111	-2.03334	-2.89097
3.93039	2.26486	-0.114025	1.54764	-1.8011	-0.682248	-0.745143	-1.2317	-2.80385	-2.61117
3.75721	1.92384	-0.0144244	1.42635	-1.87956	-0.788919	-0.709938	-1.3261	-1.83786	-2.7723
4.58926	2.29871	-0.391753	1.15394	-2.14836	-1.61466	-1.16463	-2.48507	-1.52136	-3.05228
3.90404	1.7648	-0.302961	1.54586	-1.91842	-0.627322	-0.590897	-1.65414	-1.67983	-2.68971
3.61565	1.29158	-0.288271	1.51049	-1.9264	-0.783257	-0.604086	-1.47697	-0.670692	-2.7581
4.11821	1.7959	-0.397971	1.4458	-1.9795	-0.921051	-0.72279	-2.04224	-1.34708	-2.82584
3.57804	1.78519	-0.0162218	1.59572	-1.7693	-0.539155	-0.611383	-1.15958	-1.94758	-2.56322
3.7516	1.49563	-0.365868	1.35122	-1.95219	-0.930386	-0.846423	-1.84837	-0.371884	-2.98583
3.58298	1.43004	0.285343	1.71012	-1.80073	-0.730261	-0.493709	-1.44016	-1.1752	-2.69928
2.96907	1.64103	0.680733	1.41764	-1.56129	-0.649199	-0.780086	-1.06472	-1.10763	-2.59295
3.14735	1.97104	0.748904	1.25495	-1.54161	-0.934752	-1.07035	-1.50353	-1.15736	-2.6483
3.524	2.59673	0.391814	1.17978	-1.44014	-0.883821	-1.02821	-1.30862	-2.76181	-2.58886
3.58534	2.07582	0.245781	1.10326	-1.58114	-1.35486	-1.2088	-1.95432	-1.11334	-2.74669
2.75813	1.47547	0.533317	1.35614	-1.35124	-0.713319	-0.918869	-1.22105	-0.575198	-2.48823
2.95673	2.01002	0.408029	1.29238	-1.29398	-0.547598	-0.8527	-0.958175	-1.93908	-2.42441
3.43912	2.1656	0.247067	1.13273	-1.47789	-1.01413	-0.982278	-1.55531	-1.83282	-2.57314
3.39882	2.06527	0.274465	1.28664	-1.43017	-0.961758	-0.969771	-1.46829	-1.75362	-2.57969
3.23779	2.05401	0.326244	1.30164	-1.3457	-0.792671	-0.861938	-1.17748	-1.9682	-2.53898
3.11656	1.86091	0.392855	1.33281	-1.27636	-0.866989	-0.85152	-1.15212	-1.59719	-2.54671
3.23884	1.89349	0.301456	1.20696	-1.43301	-1.02896	-1.06072	-1.55523	-1.13839	-2.60595
3.64896	2.63202	0.380298	1.26921	-1.4123	-0.969751	-1.07039	-1.4425	-2.83083	-2.5914
3.73297	0.294416	-1.98716	0.82604	-1.30827	-2.23978	0.00498908	-1.84257	-1.67804	-0.506177
1.48353	-1.81266	-0.892751	2.09884	-0.834084	0.158961	0.845397	-1.12156	1.11085	0.368853
1.94981	-0.99137	-0.284053	1.95829	-0.882104	-0.489543	0.869133	-0.567536	-0.964791	0.308732
3.70798	1.95097	-0.171853	1.56037	-1.63955	-0.531712	-0.42828	-1.04757	-2.76437	-2.41446
4.14369	2.37367	-0.263216	1.37805	-1.82722	-0.952465	-0.843897	-1.51807	-2.63314	-2.80655
3.92953	2.04915	-0.264825	1.33694	-1.85106	-0.993069	-0.894473	-1.58382	-1.79689	-2.8059
4.14528	2.52518	-0.347243	1.37138	-1.81428	-0.705045	-0.854701	-1.60146	-2.82861	-2.79693
3.78036	2.12985	-0.0927373	1.41325	-1.85319	-0.693109	-0.892478	-1.39443	-1.85888	-2.90167
3.26954	1.68273	-0.164953	1.5206	-1.70195	-0.250108	-0.83502	-1.36283	-1.10077	-2.62469
3.53034	1.63619	-0.242279	1.40799	-1.80269	-0.601824	-0.718547	-1.4872	-1.15639	-2.67617
3.26667	1.13107	-0.242359	1.48562	-1.82985	-0.501371	-0.586253	-1.40176	-0.286447	-2.66778
3.53008	1.46005	-0.187545	1.53621	-1.87604	-0.726221	-0.673229	-1.18904	-1.10774	-2.68454
3.66511	2.00188	-0.0780358	1.44034	-1.80448	-0.734757	-0.846763	-1.21954	-1.91281	-2.72024
3.33086	1.36777	-0.237768	1.3536	-1.9207	-0.623319	-0.84585	-1.45646	-0.22716	-2.83088
3.04774	1.81578	0.0716478	1.57414	-1.86057	0.605184	-0.661822	-1.38622	-1.14277	-2.71513
3.62789	1.74656	-0.125234	1.39275	-1.91042	-0.69492	-0.841767	-1.60352	-1.05284	-2.8157
3.2237	1.76069	0.0528266	1.45837	-1.86158	-0.204176	-0.84645	-1.20071	-1.09706	-2.74886
3.64363	2.21735	-0.160771	1.36902	-1.67101	-0.5959	-0.861439	-1.21559	-2.27694	-2.71187
3.53623	1.72262	-0.057705	1.35207	-1.75163	-0.883522	-0.96114	-1.6384	-0.79758	-2.86804
3.33479	1.37436	-0.0337783	1.4052	-1.72153	-0.855294	-0.843758	-1.48788	-0.296683	-2.85144
3.38713	1.68003	0.00585336	1.53188	-1.60534	-0.431693	-0.524134	-1.17326	-1.69069	-2.59544
3.6365	1.95808	-0.143297	1.29964	-1.74438	-0.671827	-0.852371	-1.75831	-1.46026	-2.68841
3.322	1.64635	0.00396469	1.45847	-1.59265	-0.549497	-0.738902	-1.41285	-1.14582	-2.65179
3.61414	2.10745	-0.0172379	1.36629	-1.588	-0.632586	-0.814115	-1.56654	-1.9072	-2.71486
3.27997	1.75188	0.106756	1.35404	-1.42556	-0.624364	-0.749652	-1.54619	-1.19169	-2.6828
3.38051	1.81107	0.0551742	1.25932	-1.54368	-0.834676	-0.895424	-1.61626	-1.09904	-2.70917
3.7075	2.50293	0.222467	1.28974	-1.47609	-0.816656	-0.904435	-1.5182	-2.67802	-2.66058
2.05239	-1.2586	-1.16829	0.833651	-0.895442	-1.13829	1.45373	-0.0881114	-0.388713	-0.461583
2.04106	-1.84767	-1.26869	1.10262	-0.904017	-1.01321	1.55748	-0.909588	0.729468	-0.194287
1.60343	-2.02211	-1.10237	1.12358	-0.897933	-1.00167	1.59016	0.0786217	0.388931	0.107734
1.56306	-2.09241	-0.468019	1.13786	-0.849457	-0.934924	1.9171	-0.323693	0.450933	0.123875
1.08158	-2.52483	-0.2488	1.25168	-0.625921	-0.837218	1.93905	-0.287838	1.11609	0.434877
1.15758	-2.34544	-0.0857792	1.20403	-0.601701	-0.766559	1.93905	-0.587969	1.11171	0.27565
1.45366	-1.9778	-0.0823127	1.17059	-0.480412	-0.876676	1.93905	-0.836383	0.506454	0.142363
1.19993	-2.18842	0.134125	1.23675	-0.473678	-0.793993	1.93905	-0.683527	0.961164	0.129051
1.39951	-1.95867	0.153841	1.20086	-0.418604	-0.816888	1.93162	-1.08345	0.673102	0.127014
1.35871	-2.09225	-0.116057	1.18551	-0.383699	-0.79025	1.93905	-1.02211	0.87438	0.134615
1.66041	-1.74259	-0.305376	1.09286	-0.442581	-1.02611	1.54312	-1.42044	1.00081	-0.14829
1.57373	-1.93141	-0.0647549	1.17412	-0.441071	-0.969505	1.93253	-1.01309	0.599055	-0.0238941
1.12692	-1.95207	0.230938	1.17256	-0.320176	-0.646237	1.93905	-0.675587	0.588031	0.12531
0.879823	-1.70232	0.557704	1.07232	-0.187227	-0.360344	1.92595	-0.645034	0.339368	0.134022
0.865564	-1.6339	0.357024	0.942346	-0.0608498	-0.407804	1.93034	-0.638447	0.11764	0.239897
0.663526	-1.82124	0.362697	0.901039	0.00531788	-0.497518	1.93463	-0.407034	0.329982	0.34075
0.639503	-1.78147	0.356979	0.854054	-0.020029	-0.435917	1.93087	-0.452765	0.266829	0.415807
0.95636	-1.66175	0.276042	0.888942	-0.133656	-0.689143	1.93905	-0.285904	-0.0155677	0.135316
0.8189	-1.8835	0.392922	0.915999	-0.0448265	-0.712693	1.93905	-0.519562	0.595496	0.12664
0.438977	-2.09292	0.539922	0.946781	0.0662792	-0.507791	1.93905	-0.305347	1.07496	0.128538
0.729114	-1.84665	0.380919	0.952241	0.0133553	-0.621456	1.93905	-0.258707	0.395617	0.136973
0.482592	-1.76004	1.05244	0.913469	-0.0433648	-0.532664	1.93905	-0.191441	0.433486	0.135017
1.50164	1.21687	1.50556	0.579809	-0.331869	-0.218002	0.713343	0.0112734	-2.51586	-1.5738
2.04341	1.71809	1.45594	0.353655	-0.524675	-0.624943	0.425893	-0.76876	-2.81946	-1.65007
1.74356	1.28091	1.46978	0.390504	-0.487041	-0.608453	0.524944	-0.393408	-2.0205	-1.83242
1.71466	1.31618	1.54377	0.362459	-0.492695	-0.682297	0.424986	-0.453856	-1.96228	-1.783
2.15294	1.87632	1.54121	0.455483	-0.488051	-0.659478	0.526235	-0.386017	-3.49481	-1.72897
1.82477	-1.1734	-1.12426	0.872864	-0.904094	-0.608147	1.42914	-0.104134	-0.36572	-0.399562
1.97101	-2.03231	-1.29304	1.10228	-0.880077	-1.25848	1.55741	-0.607097	0.872075	-0.182644
1.29901	-2.26867	-0.915844	1.157	-0.87095	-0.877896	1.70917	0.438326	0.681359	0.112178
2.64148	-0.859479	-0.561231	0.974616	-1.5842	-0.984233	1.5653	-0.0170818	-0.301717	-1.68445
3.29659	0.635015	-0.307931	1.00617	-1.71075	-0.85664	1.0911	0.0241958	-2.57004	-2.02721
3.27869	1.27152	-0.293916	0.969113	-1.79759	-0.53974	0.53108	-0.006809	-2.79678	-2.25817
3.51991	1.31651	-0.408803	1.00188	-1.7899	-0.843779	0.548767	-0.0087822	-3.21027	-2.15347
3.19528	0.991541	-0.114675	1.02673	-1.84581	-0.696338	0.458517	-0.20546	-1.97561	-2.34364
3.24566	0.865387	-0.174083	1.05553	-1.86354	-0.8038	0.497824	-0.274836	-1.87867	-2.26373
3.27968	1.03358	-0.464888	0.977937	-1.87362	-0.635104	0.533045	-0.0063329	-2.3667	-2.26514
3.07963	0.810082	-0.637459	0.90151	-1.75163	-1.16092	-0.017651	0.00030596	-1.17127	-2.42954
3.20457	1.01957	-0.52539	0.929029	-1.75163	-1.04143	0.153352	-0.0042211	-1.94524	-2.27808
2.78024	0.538939	-0.332904	1.00561	-1.75163	-0.444717	0.546439	0.00396333	-1.18662	-2.26318
2.41589	0.746997	-0.155453	0.959287	-1.64131	0.260036	0.547591	-0.0482514	-1.21109	-2.26359
2.61997	1.46162	-0.224766	0.879895	-1.62892	0.627653	0.536349	0.00246107	-2.67696	-2.16605
1.5009	0.682991	0.0929415	0.758387	-1.06888	0.551785	0.525457	0.595048	-1.3551	-1.79327
0.841366	0.335602	0.27651	0.60315	-0.814873	0.357142	0.309954	0.793473	-0.78248	-1.20394
1.44535	1.01021	0.199322	0.399525	-0.872541	0.116576	0.289856	0.568933	-1.67371	-1.71648
1.4126	0.781108	0.307989	0.390466	-1.00918	0.00269825	0.218885	0.373502	-0.823909	-1.91091
0.869057	0.377832	0.547687	0.458174	-0.900866	0.426427	0.41055	0.47862	-0.34459	-1.55739
1.46032	0.814806	0.391562	0.464979	-0.912333	0.206443	0.610206	0.529532	-1.59459	-1.7641
1.41914	0.903874	0.532705	0.565885	-0.94058	0.37263	0.540759	0.481905	-1.702	-1.69108
1.38906	0.767688	0.612743	0.59047	-0.916423	0.488351	0.750478	0.409622	-1.5689	-1.73582
1.74844	1.1987	0.634319	0.575229	-0.945251	0.483951	0.734256	0.124727	-2.22286	-1.89042
1.81162	1.19916	0.662094	0.596564	-0.950319	0.567763	0.765632	-0.113235	-1.98502	-2.0576
1.94212	1.3942	0.669101	0.573718	-0.985541	0.579196	0.633181	-0.36135	-1.94339	-2.228
2.26325	1.82874	0.739451	0.640883	-0.915629	0.576007	0.751042	-0.372863	-3.18844	-2.13205
2.19736	-0.971653	-1.02757	0.771548	-0.876429	-1.18093	1.23838	-0.728358	-0.357923	-0.457347
1.65308	-2.08626	-1.05291	1.15775	-0.864196	-0.878881	1.56119	-0.50283	1.11912	-0.163043
1.50514	-1.95868	-0.914583	1.13853	-0.897081	-0.835307	1.58572	0.0395835	0.383417	0.114734
0.116593	-2.32312	-0.248717	0.957535	-0.867676	0.229014	1.45523	0.556074	1.78328	0.324846
-0.196504	-3.00678	-0.343209	0.844371	-0.815073	-0.251888	1.56267	0.827769	2.53856	0.707703
-0.473529	-3.26073	-0.179154	0.927216	-0.635914	-0.252835	1.57483	0.939111	2.99772	0.732173
-0.11767	-3.14092	-0.117524	0.88224	-0.672873	-0.763261	1.59685	0.800166	2.57711	0.738117
-0.334373	-3.34253	-0.0237276	0.949778	-0.841933	-0.663942	1.57238	1.25821	2.88807	0.7064
-0.242123	-3.40033	-0.093197	0.930449	-0.835148	-0.763128	1.56932	0.96649	3.09139	0.723181
-0.30729	-3.17588	-0.103874	0.844403	-0.759003	-0.566281	1.54753	1.02025	2.78559	0.692207
-0.0685659	-3.26563	-0.413757	0.890789	-0.597074	-0.960666	1.57137	0.973447	2.6736	0.690385
-0.0543717	-3.26817	-0.29221	0.861748	-0.730612	-0.977667	1.57302	0.940719	2.72518	0.704526
-0.373579	-3.26906	0.031275	0.923952	-0.512627	-0.698628	1.57742	0.916287	2.88823	0.727776
-0.288554	-3.27499	-0.0520063	0.88813	-0.683363	-0.719577	1.5714	0.948324	2.90116	0.709624
-0.38852	-3.12741	-0.0263168	0.841768	-0.357275	-0.750323	1.57457	1.02625	2.55337	0.734169
-0.191192	-3.15104	-0.34628	0.847678	-0.49177	-0.793951	1.57192	0.990332	2.51368	0.726033
-0.415726	-3.32113	-0.206829	0.790547	-0.661953	-0.749452	1.56657	1.24769	2.77319	0.850397
-0.515224	-3.34744	-0.113642	0.817649	-0.60209	-0.631477	1.56978	1.06295	2.82639	1.01889
-0.503284	-3.1103	-0.0485692	0.796578	-0.479566	-0.626861	1.39509	0.94234	2.7877	0.854553
-0.354329	-3.21769	-0.125356	0.849133	-0.396928	-0.819637	1.56506	0.849135	2.53593	1.01768
-0.600567	-3.31931	-0.0838107	0.867908	-0.473124	-0.546983	1.56452	1.14182	2.75784	1.00506
-0.592674	-3.38941	0.0369662	0.827963	-0.398165	-0.762158	1.57254	0.97659	2.94109	1.01357
-0.710628	-2.7477	0.394611	0.801617	-0.205755	-0.28876	1.34062	0.651929	2.34507	1.00828
-0.69245	-2.77284	0.337803	0.780412	-0.250098	-0.364879	1.36582	0.973014	2.37594	0.784857
-0.918443	-2.51549	0.444424	0.562792	-0.205227	-0.299003	1.13585	0.843455	2.04918	1.22279
-1.59818	-2.01247	0.68927	-0.0234873	-0.16808	-0.120484	0.436467	0.862899	2.32534	1.47622
-1.63666	-1.68721	0.613506	-0.471915	-0.203771	-0.269313	0.367947	1.0446	1.87363	1.49456
2.26556	-0.93775	-1.11193	0.775933	-0.905253	-1.15311	1.24312	-0.775301	-0.433173	-0.458225
1.84296	-2.00543	-1.21232	1.1363	-0.883082	-0.949774	1.55713	-0.694519	0.991943	-0.185081
1.45253	-2.14516	-1.12653	1.14489	-0.896031	-0.918151	1.59151	0.273362	0.573284	0.121355
1.57189	-1.64827	-0.478393	1.07038	-0.999577	-0.711911	1.5958	-0.113495	0.221517	-0.162136
2.25883	-1.0781	-0.255177	0.980216	-1.43644	-0.829941	1.45581	-0.25232	0.707243	-1.80142
0.880613	-2.25307	-0.138049	0.923495	-0.456694	-0.946725	1.8219	-0.391276	0.576951	0.898739
0.71829	-2.3125	0.302804	0.854069	-0.372986	-1.15822	1.91995	-0.326449	0.432016	1.12229
1.57469	-0.7007	0.748904	0.760035	-0.893661	-0.391817	1.60004	-0.15567	0.278172	-1.77572
2.4356	0.958211	0.748904	0.638771	-1.01561	-1.13382	0.440431	-0.37571	-1.75753	-1.94523
2.26683	1.45869	1.13008	0.595288	-1.02088	-0.986192	-0.02026	-0.394534	-1.9786	-1.9648
2.13271	0.924355	0.652175	0.486977	-1.01966	-0.894399	0.262746	-0.338883	-1.16878	-2.02811
2.24349	1.10631	0.810785	0.596037	-0.969236	-1.14516	0.225447	-0.0101055	-1.96721	-1.86864
1.96975	1.31044	0.975987	0.633906	-0.876129	-0.896566	-0.266878	-0.398438	-1.50358	-1.75944
1.93487	0.940713	1.06517	0.56015	-0.893679	-0.950916	0.1662	-0.385776	-1.21685	-1.7909
2.04238	1.65023	0.976394	0.387975	-0.79013	-0.736651	0.117855	-0.189709	-2.81811	-1.53769
2.05491	1.70723	0.882937	0.174512	-0.799978	-0.893378	-0.0184565	-0.390184	-2.47784	-1.65998
1.80102	1.75496	0.958145	0.0613436	-0.78	-1.02519	-0.342028	-0.202373	-2.25929	-1.54214
1.84865	1.98891	1.14927	0.058666	-0.709597	-0.929763	-0.264694	-0.261694	-2.80886	-1.48538
1.16472	1.35801	1.69699	0.00852639	-0.595705	-0.828393	-0.199952	-0.279246	-1.15242	-1.59237
1.05019	1.64867	1.72992	-0.0933456	-0.574566	-0.790305	-0.573325	-0.363751	-1.15761	-1.54705
1.48027	2.23554	1.222	-0.0906384	-0.508973	-0.726384	-0.570121	-0.180389	-2.81088	-1.37842
1.4234	2.04869	1.38076	-0.107315	-0.485501	-0.766416	-0.311071	-0.0847161	-2.77403	-1.37074
1.41271	2.03997	1.46671	-0.0914811	-0.486344	-0.674692	-0.233867	-0.16396	-2.77312	-1.3723
1.50247	2.07203	1.43787	-0.171782	-0.522199	-0.782593	-0.217956	-0.27182	-2.80596	-1.37818
1.26062	1.71624	1.51434	-0.135248	-0.51038	-0.876124	-0.286232	-0.212209	-1.98812	-1.38761
1.12562	1.71928	1.72989	-0.113206	-0.490499	-0.724134	-0.245848	-0.185791	-1.95744	-1.38035
1.29652	2.19607	1.73932	-0.151179	-0.457421	-0.709998	-0.376408	-0.136625	-2.81359	-1.37951
-0.151114	-0.0582715	-0.631596	-0.575419	-1.02493	0.0379212	-0.532845	0.423475	0.790232	0.200345
-0.0983607	-0.194891	-1.13671	-0.632021	-0.870816	-0.127833	-0.481745	0.493833	0.632816	0.417737
-0.344579	-0.0052555	-0.761462	-0.576214	-0.909662	0.146062	-0.512066	1.01521	0.214017	0.400901
0.313531	0.357431	-1.13923	-0.601626	-0.987814	-0.243084	-0.498321	0.787723	-0.763892	0.389208
0.204032	-0.243205	-1.1335	-0.451493	-0.983056	-0.312941	-0.204717	0.843766	-0.0325526	0.3983
0.259969	-0.23824	-1.12108	-0.44253	-0.970157	-0.542064	-0.313331	0.845991	-0.0005654	0.400384
0.321015	-0.302333	-1.16713	-0.444669	-0.945006	-0.614775	-0.170024	0.923932	-0.144653	0.403915
-0.0637202	-0.419003	-0.854182	-0.373735	-0.923384	-0.223961	-0.184587	0.995957	0.300913	0.417877
0.077608	-0.449424	-0.956088	-0.381452	-0.901386	-0.304692	-0.183341	0.605999	0.487414	0.417958
0.958831	-0.628668	-1.54216	-0.12123	-0.939402	-1.10397	-0.0106733	0.412908	0.236752	0.1269
1.5314	-1.17184	-1.73697	-0.0085552	-0.836063	-2.37336	0.201285	0.232389	0.516385	0.107457
1.65188	-1.22677	-1.51549	-0.0020341	-0.734366	-2.63982	0.521259	0.448111	0.0998944	0.0180532
3.29552	0.197268	-1.42164	-0.048338	-0.756707	-2.93598	-0.147115	-3.65386	-0.381988	0.114188
1.30728	-1.37902	-1.40795	0.0111473	-0.67054	-2.23375	0.505827	0.258227	0.676641	0.109376
1.82653	-0.80004	-1.32922	-0.0615956	-0.747746	-2.81973	0.204292	0.0570796	-0.282994	0.113784
2.02724	-0.818908	-1.43345	0.0403335	-0.762967	-2.85571	0.211441	-0.259563	-0.217852	0.0944299
2.0921	-1.00859	-1.44133	0.00995989	-0.808395	-2.97067	0.504936	-0.0866234	-0.326089	0.0954509
2.00246	-0.928809	-1.26753	0.153101	-0.773292	-2.56955	0.509366	-0.308239	-0.293424	0.100012
1.82543	-0.834992	-1.15522	0.269443	-0.726688	-2.03458	0.515994	-0.408508	-0.270492	0.0882968
1.77454	-1.22943	-1.39837	0.191355	-0.753996	-2.43438	0.527245	-0.149706	0.288781	0.0795832
2.09665	-0.85224	-1.69214	0.253792	-0.683805	-2.42884	0.551938	0.00529238	-0.818043	0.11825
1.77341	-1.07388	-1.75327	0.165097	-0.745329	-2.36865	0.551224	0.593552	-0.501673	0.102959
1.57216	-0.987892	-1.71777	0.1982	-0.644967	-1.8125	0.616839	0.452003	-0.478801	0.102868
1.82505	-0.995157	-1.60563	0.210009	-0.765164	-2.29168	0.563004	0.396662	-0.555187	0.094059
2.35044	-0.286611	-1.44604	0.255057	-0.755437	-2.51251	-0.108927	-1.08511	-0.590577	0.100704
1.48361	-1.44329	-1.29479	0.255549	-0.71253	-2.40915	0.349536	0.0956189	1.11286	-0.172749
1.90214	-0.737355	-1.29456	0.269477	-0.695865	-2.34947	0.540432	0.388152	-1.08784	0.106664
-0.232239	-0.0191021	-0.712236	-0.589334	-1.02225	0.297053	-0.537491	0.407406	0.875866	0.141622
-0.0357903	-0.199379	-1.16239	-0.620576	-0.845969	-0.277992	-0.521859	0.581423	0.733586	0.234831
-0.180333	-0.032408	-0.872543	-0.453848	-0.911836	0.159791	-0.429542	0.921694	0.082376	0.393108
0.366571	-0.840014	-1.1887	0.0313996	-0.857354	-0.0911742	0.491339	0.983188	0.171006	0.130032
1.26339	-0.282762	-1.50709	-0.0067111	-0.950576	-0.647159	0.361555	0.254629	-0.821137	0.0797774
1.43373	0.208378	-1.51189	0.00482262	-0.917741	-0.385511	0.0902554	-0.357157	-1.145	0.0918273
1.34225	-0.0621692	-1.47821	0.00931849	-0.886104	-0.468567	0.480527	0.339387	-1.35421	-0.0192927
1.06915	-0.152859	-1.32291	0.0618937	-0.895784	-0.397031	0.148495	0.214495	-0.609737	0.00412038
1.1818	-0.19317	-1.46329	0.0259315	-0.913103	-0.480278	0.203537	0.190676	-0.501848	-0.151195
1.32746	0.0711302	-1.89577	-0.0441475	-0.910118	-0.589948	-0.2313	0.00412022	-0.458084	-0.19973
1.35714	-0.650555	-1.93763	-0.0874398	-0.9108	-0.827171	0.476874	0.0628481	0.015627	-0.187792
0.879729	-0.733691	-1.66132	0.00681281	-0.815098	-0.430221	0.549276	0.646891	-0.156787	0.0106786
1.16219	-0.308151	-1.43772	0.0632696	-0.902718	-0.256382	0.515034	0.211173	-0.670121	-0.0918605
0.808247	-0.759736	-1.56243	0.177525	-0.784315	-0.263623	0.228935	0.0403713	0.628869	-0.0195051
1.51369	-0.462961	-1.58626	0.108902	-0.923075	-0.753525	0.566165	-0.0250127	-0.520765	-0.180917
1.13807	-0.808791	-1.63958	0.198241	-0.903553	-0.264731	0.824512	0.407073	-0.199155	-0.159885
0.8928	-0.0568456	-1.76674	0.131968	-0.97687	0.872929	0.279221	-0.126841	-0.304585	-0.167098
1.17512	-0.721422	-1.41931	0.217688	-0.943892	-0.149609	0.829358	0.0382245	-0.162404	-0.125539
1.33252	-0.650132	-1.40991	0.232364	-0.980604	-0.463359	0.62967	-0.104122	-0.113557	-0.139863
1.38263	-0.537978	-1.63355	0.160839	-0.938574	-0.664179	0.213829	-0.447567	0.329341	-0.184162
1.6145	-0.263259	-1.85927	0.216963	-0.878247	-0.275168	0.404915	-0.781088	-0.451438	-0.0416787
1.54872	-0.588329	-1.92057	0.194272	-0.928171	-0.701185	0.560792	0.0825704	-0.446364	-0.154831
1.4703	-0.672236	-1.87516	0.265384	-0.863397	-0.521584	0.53794	-0.338453	-0.117455	-0.012374
1.42486	-0.968077	-1.82178	0.362312	-0.938785	-0.614293	0.84479	0.356412	-0.21149	-0.143263
1.43666	-0.594094	-1.75275	0.382635	-0.94102	-0.736436	0.322041	0.176765	-0.461077	0.0771646
1.02888	-1.09782	-1.67207	0.307213	-0.919097	-0.612482	0.2582	-0.0961056	1.23282	-0.172147
1.57612	-0.609316	-1.63979	0.433957	-0.922337	-0.495994	0.867914	0.283444	-1.0864	0.00232569
-0.102299	-0.0551494	-0.70084	-0.591313	-0.995948	-0.0237069	-0.542786	0.371939	0.823713	0.158304
-0.0672745	-0.168536	-1.267	-0.667728	-0.879489	-0.0998783	-0.494688	0.4758	0.624929	0.395674
-0.329087	0.0990137	-0.807615	-0.604159	-0.924243	0.238686	-0.511904	1.05469	0.0197153	0.3962
0.0595121	0.764581	-1.16272	-0.725827	-1.01555	0.684743	-0.548044	0.708169	-0.842073	0.159059
-0.0049921	0.388581	-1.02549	-0.589774	-0.972251	0.450518	-0.531439	0.602	-0.140084	0.137068
0.124681	1.29695	-1.08208	-0.493059	-0.998547	0.231371	-1.71732	0.584654	-0.658413	0.134696
0.46686	0.493044	-1.0493	-0.472819	-0.933546	-0.156173	-0.47867	0.612782	-0.85054	0.159218
0.129247	0.238041	-0.726458	-0.397896	-0.917397	-0.105401	-0.517084	0.745636	-0.334047	0.271745
0.46809	0.34855	-1.0536	-0.480992	-0.935454	-0.217789	-0.534698	0.239319	-0.277746	0.132695
0.454283	0.300203	-1.1662	-0.436871	-0.856665	-0.107435	-0.633648	-0.155816	0.143865	0.126084
0.137497	-0.32189	-0.71187	-0.335712	-0.789265	-0.0791068	-0.0256615	0.300246	0.511959	0.127274
-0.156676	-0.172969	-0.0571509	-0.0389484	-0.551214	0.598848	0.219407	0.368649	0.0719253	0.118236
0.384923	0.140176	0.0217436	0.0426451	-0.542388	0.537653	0.495243	-0.173923	-0.840304	0.120586
0.505545	-0.298697	-0.224219	0.241983	-0.645212	-0.142987	0.0400173	-0.337338	0.320276	0.108966
1.35245	-0.26919	-1.51718	0.0896889	-0.861065	-0.439535	0.500349	0.0195157	-0.746736	-0.123456
1.12671	-0.47287	-1.5924	0.180995	-0.828503	-0.231143	0.549854	0.224235	-0.653462	0.102608
1.125	-0.55015	-1.68658	0.151413	-0.863831	-0.192183	0.525699	0.0307879	-0.329601	0.08586
1.00296	-0.461486	-1.35739	0.240752	-0.808999	-0.0971542	0.546385	0.235718	-0.602571	0.106494
0.987592	-0.528879	-1.27072	0.239153	-0.80331	-0.208815	0.547249	0.226236	-0.464682	0.0945537
0.910296	-0.144605	-1.528	0.182048	-0.794764	-0.303312	-0.343245	-0.073696	0.019414	0.0911763
1.44131	-0.309949	-1.86965	0.168511	-0.792349	-0.421271	0.558811	0.101965	-1.12431	0.10058
1.19453	-0.426519	-1.76387	0.233385	-0.718358	-0.250529	0.552747	0.28755	-0.895525	0.113861
1.33057	-0.282768	-1.82072	0.26678	-0.802991	-0.429996	0.207938	0.0399753	-0.727996	0.101017
1.05996	-0.517612	-1.57521	0.357375	-0.752676	-0.136079	0.528814	0.40808	-0.706576	0.10915
1.16066	-0.39556	-1.48734	0.383598	-0.79794	-0.11874	0.5711	0.409798	-1.01756	0.0961529
0.915458	-0.615117	-1.50996	0.249073	-0.800262	-0.267415	-0.0806602	-0.565314	0.997425	-0.0384498
1.22149	-0.21313	-1.47791	0.395044	-0.791841	-0.0233194	0.547252	0.379348	-1.34894	0.109172
-0.174793	-0.0964618	-0.737605	-0.597063	-0.95233	0.0320131	-0.540674	0.350101	0.867292	0.24664
-0.0268751	-0.0064603	-1.31299	-0.663039	-0.879055	0.0890435	-0.529435	0.481929	0.599911	0.143886
-0.356398	0.325116	-0.848172	-0.576388	-0.912192	0.262363	-0.858443	1.03088	0.0112218	0.381314
0.436927	0.633733	-1.22855	-0.747338	-0.998771	-0.276266	-0.688929	0.568451	-0.712259	0.140214
-0.0575134	0.316963	-1.0747	-0.701044	-0.964889	0.27853	-0.504242	0.826937	-0.124373	0.135852
-0.0029894	0.249946	-1.03225	-0.53452	-0.998335	0.511551	-0.310703	0.815438	-0.250213	0.121437
0.469872	0.212097	-1.14815	-0.395395	-0.906897	-0.0228536	-0.175116	0.585812	-0.651257	0.132989
-0.302191	-0.327246	-0.804498	-0.11534	-0.898223	0.531947	-0.292172	0.911568	0.458458	0.397891
0.612518	-0.910263	-1.15168	-0.0534838	-0.88351	-0.415419	0.503823	0.293787	0.550542	0.136645
1.52437	-1.6941	-2.16616	0.0391124	-1.10071	-1.24802	1.10765	0.0154159	1.10603	-0.203283
2.09497	-1.75856	-2.16616	0.0403991	-1.29189	-1.8784	1.21265	-0.374276	1.21093	-0.466774
2.10735	-1.81991	-2.38897	0.192904	-1.28076	-1.74208	1.23548	-0.290467	0.91084	-0.188257
2.13657	-1.35769	-2.21596	0.162699	-1.25848	-1.35425	1.12417	-0.654961	0.450725	-0.175325
1.89339	-2.0011	-2.22127	0.362121	-1.21462	-1.40148	1.21989	-0.573983	1.55299	-0.209294
2.46005	-1.38084	-2.21047	0.309736	-1.3282	-1.7144	1.08321	-0.852368	0.37477	-0.185856
2.29053	-1.59378	-2.17425	0.377794	-1.25683	-1.52149	1.23022	-0.79779	0.67234	-0.200332
2.33161	-1.52514	-2.253	0.343097	-1.32226	-1.53289	1.08835	-0.793548	0.928273	-0.442481
2.11402	-1.60149	-2.06954	0.340958	-1.28177	-1.3459	1.2253	-0.688154	0.780791	-0.195204
2.22817	-1.56499	-2.02249	0.443033	-1.25537	-1.385	1.22153	-0.794354	0.732345	-0.27023
2.43263	-1.75151	-2.29828	0.349443	-1.26132	-1.83675	1.21819	-0.963955	1.05539	-0.310746
2.48952	-1.5603	-2.52153	0.395509	-1.26157	-1.63861	1.23747	-0.701502	0.364366	-0.185698
2.25265	-1.66315	-2.41544	0.416555	-1.21499	-1.42427	1.24548	-0.772503	0.520234	0.0526427
2.30086	-1.60894	-2.4622	0.425684	-1.27241	-1.36538	1.25454	-0.506423	0.602289	-0.33149
2.04807	-1.81602	-2.3586	0.465525	-1.21079	-1.31853	1.24494	-0.395751	0.916044	-0.182173
2.11459	-1.6705	-2.21984	0.455911	-1.30379	-1.31174	1.23947	-0.362922	0.634742	-0.185106
2.24448	-1.95699	-2.24804	0.324442	-1.28818	-1.88899	1.11726	-0.852905	1.74861	-0.46585
2.37594	-1.43222	-2.23012	0.50633	-1.32029	-1.2629	1.2061	-0.794646	0.342896	-0.200584
-2.51603	1.05001	2.7877	-1.46611	1.24804	-0.032707	-0.877625	0.0692445	-0.258007	1.31853
-3.06329	0.885244	2.36311	-1.63466	1.08756	-0.270764	-1.77551	0.793974	0.944281	1.32939
-3.24668	0.669966	2.18904	-1.49801	1.20092	0.261418	-1.19248	1.56913	0.327256	1.32684
-3.03003	0.738964	2.5285	-1.53784	1.11485	-0.293044	-1.39628	1.15294	0.537077	1.31374
-3.20287	0.617152	2.40114	-1.47687	1.16269	-0.0209865	-1.23595	1.57773	0.427476	1.31137
-2.68075	0.820771	2.31182	-1.37853	1.17057	0.0732439	-1.01298	1.17619	0.53022	0.448499
-2.85886	0.234182	2.11588	-0.670377	1.19865	0.912438	-0.525733	1.24448	0.118788	1.30897
-2.58199	0.27025	1.99673	-0.351741	1.11718	1.46178	0.19177	1.99887	-1.12268	1.02202
-1.70191	1.50793	1.75189	-0.671728	0.851301	0.906164	-0.950922	0.43935	-1.35594	0.736608
-2.67193	0.186828	2.00228	-0.510262	0.968137	1.31524	-0.184349	1.55794	-0.0061401	0.866023
-2.38091	0.387862	1.8826	-0.558267	0.928796	1.28698	-0.187058	1.07679	-0.24648	0.877427
-2.54147	0.442304	2.06863	-0.518397	0.965681	1.51972	-0.17383	1.18459	-0.284301	0.850481
-2.72283	0.41127	2.28565	-0.333102	1.05479	1.53857	-0.331468	1.32283	-0.289401	1.03132
-2.7571	-0.370345	2.14134	-0.122749	1.12762	1.5372	0.189583	1.23948	0.554767	1.00894
-1.49667	0.416972	1.50095	-0.123437	1.00259	0.793639	0.0884472	0.791082	-1.22561	0.842154
-1.38555	0.346149	1.50594	-0.0769794	0.946267	0.705474	0.168811	0.820268	-1.16056	0.710668
-1.54094	0.215242	1.5734	-0.0570823	0.98282	0.674127	0.0537314	0.785957	-0.716082	0.728614
-1.44756	0.360533	1.60924	-0.0740688	0.93285	0.781881	0.165006	0.817596	-1.12966	0.716633
-1.56259	0.271481	1.70627	0.0161046	0.957289	0.766311	0.180422	1.18864	-1.13679	0.670625
-1.42621	0.0571393	1.59489	0.0163964	0.913747	0.653571	0.155648	0.483348	-0.419326	0.709687
-1.37617	-0.482243	1.59789	0.381935	0.944686	0.966887	0.862668	0.69459	-0.475912	0.711499
-1.252	-0.462766	1.57859	0.473028	0.879209	0.967409	0.891242	0.788367	-0.539113	0.544096
-0.784313	-0.1666	1.31663	0.475564	0.923639	0.795587	0.896585	0.415979	-1.08374	0.425429
-0.752338	0.17834	1.32776	0.460598	0.862589	0.849074	0.480325	0.193249	-1.10528	0.410728
-1.35825	-0.454769	1.34751	0.395515	0.859594	1.0687	0.876145	1.25453	-0.573987	0.391605
-0.683813	-0.286743	0.962689	0.299693	0.803711	0.573818	0.84034	0.409916	-0.674995	0.285023
-1.14026	-0.510037	1.36665	0.397973	0.839895	0.784504	0.857181	0.795653	-0.349407	0.401561
-2.66885	1.05013	2.74166	-1.44229	1.24764	0.207151	-0.874083	0.369188	-0.247285	1.23068
-3.21926	0.991019	2.46694	-1.77268	1.06282	0.0181555	-1.71721	0.775457	0.921436	1.31401
-3.27919	0.311379	2.17983	-1.38111	1.23675	0.188251	-0.894774	1.84626	0.447342	1.32217
-3.02253	0.649596	2.64712	-1.51075	1.11821	-0.272346	-1.20509	1.20261	0.507702	1.26106
-3.0236	0.40885	2.33784	-1.2854	1.13958	-0.294166	-1.2029	1.58601	0.539564	1.31183
-2.7433	-0.292334	2.15613	-1.02644	1.18909	0.0133158	-0.0398963	1.61817	0.548186	1.03809
-2.00507	0.929298	1.76503	-1.06031	1.10869	-0.236772	-1.08747	0.429043	-0.567794	1.31226
-2.56145	-0.674288	1.69412	-0.832929	1.12314	-0.0434882	0.171012	1.6205	0.546578	1.3074
-1.71919	0.27201	1.56345	-1.00493	1.06617	-0.947693	-0.847693	0.12161	0.262113	1.31401
-2.43082	-0.304719	1.61706	-0.863169	1.12371	-0.60103	-0.916824	0.777361	1.38941	1.32779
-2.33814	-0.239131	1.49879	-0.910775	1.10651	-0.331467	-0.724462	0.52279	1.21207	1.3322
-2.70255	-0.768187	1.78908	-0.699328	1.11523	0.0337885	-0.180769	1.20416	1.40448	1.30299
-2.78099	-0.859583	1.82219	-0.56317	0.990224	0.156117	-0.174697	1.57784	1.38481	1.2947
-2.72749	-1.04146	1.73675	-0.36393	1.05781	0.552754	0.187939	1.54013	1.52291	1.02557
-1.82577	-0.0751561	1.38886	-0.577843	0.857385	0.156528	-0.246453	0.599434	0.323671	1.01342
-2.24261	-0.632597	1.5649	-0.286778	0.963167	0.259415	-0.107634	1.22198	0.943808	1.01197
-2.2911	-1.28632	1.80879	0.0833476	1.04288	-0.0027945	0.188817	1.20895	1.37004	1.31311
-1.27834	-0.514096	1.75892	0.0656564	0.856073	-0.662462	-0.175361	0.236686	0.565667	1.01893
-2.0415	-0.661659	1.87391	0.0723463	0.960053	0.111745	-0.155294	1.01767	0.909933	0.997895
-1.63242	-0.477144	1.80179	0.0699051	0.909523	-0.420311	-0.498313	0.367968	1.0053	1.01748
-1.66025	-0.984859	1.73212	0.0735771	0.936582	-0.524388	0.0338803	0.649793	1.17785	1.01713
-1.73861	-1.1845	1.94376	0.2207	0.923976	-0.332093	0.252866	0.631683	1.34697	1.0166
-1.51855	-1.56502	1.72661	0.733274	1.04702	0.0310346	0.877306	0.798467	0.920311	1.01785
-0.606777	-0.834023	1.49955	0.630132	0.612821	-0.248726	0.537403	0.0821381	0.533109	0.386846
-0.806373	-1.0522	1.28231	0.570208	0.692822	-0.17317	0.658165	0.432405	0.68466	0.415858
-0.868414	-1.22349	1.33201	0.487428	0.682291	-0.292706	0.845999	0.655281	0.7247	0.412252
-0.211623	-0.757183	1.44317	0.635556	0.696548	-0.0945391	0.545267	-1.62783	1.27298	0.293319
-2.473	1.22278	2.70307	-1.57597	1.16888	-0.332607	-1.22678	0.182386	-0.260144	1.30415
-3.17876	0.983065	2.43586	-1.61695	1.14767	-0.132972	-1.9911	0.557403	1.20827	1.33581
-3.37068	0.290607	2.24816	-1.47506	1.17969	0.0648907	-1.01886	1.92117	0.69192	1.29968
-3.01806	0.674959	2.50901	-1.35769	1.10522	-0.0894288	-1.34173	1.145	0.556024	1.30313
-2.73823	-0.327785	2.36672	-0.798543	1.15348	-0.0764793	-0.163773	1.59963	0.412687	1.30398
-2.41597	-0.117004	2.07111	-0.790744	1.13052	0.0632421	-0.0209045	1.53314	-0.0097356	1.02196
-2.01244	0.285146	1.88817	-0.872002	1.10166	-0.176864	-0.173712	1.22276	-0.635188	1.01632
-2.14761	0.0239269	1.83831	-0.656773	1.15857	-0.0687012	-0.202447	1.20229	-0.303041	1.2023
-2.14338	-0.34409	1.89608	-0.343328	1.12396	-0.160751	-0.178809	1.19911	0.115784	1.30038
-1.56892	-0.349125	1.55024	-0.492126	1.11535	-1.59035	-0.733935	0.811606	0.545146	1.20356
-1.93888	-0.620854	1.57219	-0.430371	1.06964	-1.04304	-0.365459	1.54392	0.565823	1.12057
-1.8384	-0.79591	1.92128	-0.344119	1.14432	-1.36811	-0.19057	1.23973	0.581256	1.28933
-1.51656	-0.583684	1.97157	-0.308149	1.06294	-1.42604	-0.222671	0.860154	0.506167	1.03522
-2.39596	-1.39328	1.93859	0.0228384	1.24802	-0.450806	0.174226	1.54702	1.37336	1.29738
-1.37768	-0.473601	1.47086	-0.191789	1.10148	-1.04121	-0.0385706	1.15671	-0.175899	1.01401
-2.14132	-1.08683	1.67397	-0.0403911	1.27424	-0.665357	0.193949	1.97842	0.334223	1.30957
-1.47638	-0.598679	1.6742	-0.0382437	1.18245	-0.905022	0.0780914	1.1414	-0.0757911	1.03352
-1.45519	-0.807423	1.67631	0.00832684	1.09478	-0.923376	0.385844	1.55192	-0.256871	0.998612
-1.33633	-0.612549	1.77155	0.10146	1.12068	-0.94217	0.1651	1.1543	-0.267887	1.01977
-1.52595	-1.00418	1.77179	0.076361	1.11771	-1.06608	0.19126	1.15758	0.517225	1.0312
-1.32705	-0.859605	1.70228	0.0802275	1.09239	-1.0736	0.228053	0.994061	0.201379	1.02023
-1.26257	-0.815939	1.80989	0.0804702	1.06004	-1.20592	0.17836	0.917527	0.177896	1.0209
-1.10601	-0.608769	1.6582	0.0762092	1.07121	-1.08273	0.170431	0.763956	-0.138979	0.970378
-1.53619	-1.18658	1.83175	0.0889575	1.09147	-1.04541	0.513503	1.41444	0.370894	1.0202
-0.859622	-0.294152	1.38959	-0.0429695	0.906083	-1.08165	0.0388198	0.752067	-0.523847	0.848588
-1.5021	-1.08292	1.54575	0.0104552	0.959187	-1.03549	0.162984	1.20344	0.736409	1.00052
-1.21649	-0.485631	1.54122	-0.0128472	0.914728	-1.06164	-0.0865569	1.21542	-0.0964011	0.837979
-2.48756	1.27256	2.66278	-1.55197	1.20055	-0.154197	-1.20383	0.170985	-0.25122	1.19497
-3.50647	0.638238	2.41853	-1.62462	1.15246	0.223165	-1.59022	1.15393	1.31215	1.31605
-3.21937	0.465225	2.21957	-1.44977	1.17559	0.119535	-1.07536	1.62988	0.508784	1.3065
-3.03278	1.05527	2.44083	-1.52102	1.08792	-0.0340615	-1.75077	0.857873	0.557405	1.30956
-3.23381	0.626579	2.3479	-1.3854	1.1488	0.210337	-1.22938	1.59522	0.411468	1.30466
-3.42616	0.315161	2.28371	-1.3111	1.12794	0.563335	-0.871105	1.95413	0.510323	1.30641
-3.01241	0.298972	2.08573	-1.22327	1.11934	0.193142	-0.844814	1.61013	0.372923	1.30282
-2.53107	0.674317	1.96565	-1.04876	1.06207	-0.212667	-1.19437	1.5957	-0.0729864	1.01658
-1.81665	0.874089	1.49199	-0.992996	1.04559	-0.601454	-1.2035	0.889776	-0.534774	1.01415
-1.61691	1.2237	1.10837	-1.14961	0.960695	-0.974178	-1.92297	0.463134	-0.240662	1.00659
-1.8333	0.900767	1.2358	-1.09856	0.949165	-0.697711	-1.53351	0.834528	-0.0270398	0.891703
-2.01852	1.37134	1.53229	-0.991187	1.06416	-0.719515	-2.34029	0.570039	0.0746502	1.02055
-1.80763	0.756628	1.64441	-1.02975	1.00607	-0.906945	-1.25597	0.826089	-0.246844	1.02354
-2.14609	0.43131	1.62307	-0.981714	1.09393	-0.735643	-1.30877	0.850572	0.569149	1.0321
-1.74308	0.723164	1.27546	-0.84063	1.01447	-0.532873	-1.06651	1.12951	-0.657304	1.01235
-1.88835	0.260345	1.32953	-0.726978	1.16265	-0.567909	-0.761148	1.13596	-0.27094	1.14697
-1.48526	0.64723	1.17769	-0.906902	1.06738	-1.07348	-1.15403	0.680358	-0.413681	1.05393
-1.82839	0.577232	1.37891	-0.737065	1.03951	-0.311237	-0.991413	0.847221	-0.289076	1.04342
-1.70202	0.672381	1.41511	-0.764934	1.0455	-0.687861	-1.19791	0.782034	-0.303932	1.02854
-1.86025	0.283583	1.45714	-0.83016	1.10012	-0.874855	-1.01803	0.798887	0.151077	1.17397
-1.79041	0.10924	1.38965	-0.729615	1.12848	-0.64968	-0.651154	0.794883	0.127279	1.05313
-1.65482	-0.114062	1.45266	-0.542809	1.06208	-0.80579	-0.502937	0.805716	0.146152	1.11498
-1.76135	-0.81741	1.11272	-0.257762	1.11818	-0.411128	0.131148	1.18405	0.565233	1.02744
-1.58985	-0.565987	1.00072	-0.413969	1.0957	-0.661966	-0.152203	0.823707	0.536647	1.04815
-1.28146	-0.0622061	0.690125	-0.577883	0.986005	-0.809831	-0.518472	0.624187	0.0319045	1.01569
-1.21073	-0.379101	0.618094	-0.582764	0.993872	-1.28746	-0.515915	0.607193	0.5088	1.01112
-1.11853	-0.358474	0.753153	-0.461309	0.98286	-0.990576	-0.170106	0.578053	0.052871	1.01941
-2.45622	-0.491102	1.54253	-0.673667	0.0422927	1.13757	-0.167584	1.23854	1.38563	1.01353
-2.09868	-0.125928	1.30081	-0.846565	0.182762	0.681408	-0.389956	0.863859	0.957098	0.982695
-2.31135	-0.269079	1.19741	-0.510748	0.207639	1.13586	-0.138509	1.92054	0.333282	0.989201
-2.12494	-0.849595	1.21167	-0.357048	0.184134	0.750438	0.162484	1.54699	1.03405	1.02907
-1.85226	-0.712358	0.907884	-0.364271	0.158661	0.68335	0.224123	1.56484	0.53766	1.01075
-2.00226	-0.698357	0.983621	-0.349123	0.175342	1.03067	0.243729	1.42042	0.718974	1.0054
-1.66282	-0.868786	0.764951	-0.17827	0.154285	0.92369	0.55161	1.34286	0.473242	0.973287
-1.34187	-0.634116	0.631227	-0.0484594	0.207581	1.03534	0.732889	1.31409	-0.299782	0.877638
-1.46717	-1.0155	1.0634	0.0852452	0.230178	0.897823	0.867462	1.18762	0.502107	0.720149
-0.986049	-0.807087	0.537391	-0.0548455	0.128436	0.494257	0.588509	0.62046	0.504247	0.684637
-1.1793	-1.26971	0.605142	-0.0007605	0.19802	0.411488	0.853552	0.881582	0.970297	0.689739
-1.20107	-1.1722	0.77633	0.101811	0.213815	0.522839	0.880876	1.0198	0.647148	0.713467
-1.03276	-0.965854	0.81309	0.204928	0.212537	0.65736	0.884921	0.817686	0.270064	0.706788
-1.142	-1.53999	0.624353	0.257164	0.241809	0.546614	1.16282	0.987491	0.931998	0.701172
0.0380733	-0.337421	0.269707	0.138997	0.0875749	0.0978066	0.913163	0.379554	-1.09468	0.440455
-0.739083	-1.11234	0.439799	0.2468	0.194056	0.500093	1.19666	1.03275	-0.0716603	0.606404
-0.462645	-0.692326	0.340948	0.190258	0.178839	0.474217	0.955903	0.635906	-0.336343	0.44741
-0.40013	-0.817969	0.411726	0.231481	0.188859	0.302475	1.21699	1.01652	-0.664633	0.411599
-0.493071	-0.793948	0.507937	0.283791	0.208743	0.570059	1.20058	0.792682	-0.508603	0.440636
-0.698644	-0.99874	0.451019	0.274099	0.172156	0.474679	0.914603	0.618961	0.158031	0.696292
-0.805242	-1.15141	0.580751	0.299736	0.173887	0.439004	0.981531	0.746912	0.332454	0.708027
-0.996807	-1.41454	0.742586	0.396532	0.227568	0.518649	1.18563	1.03492	0.486241	0.723616
-0.807623	-1.20197	0.47158	0.348145	0.170309	0.358546	0.867772	0.823733	0.462515	0.709779
-1.23799	-1.61561	0.798078	0.401083	0.220386	0.629458	1.18718	1.19907	0.91484	0.727167
-0.788196	-1.08412	0.620613	0.340161	0.170742	0.560272	0.870315	0.387424	0.528251	0.722237
-1.28468	-1.71955	0.700858	0.484063	0.188673	0.787169	1.19001	1.19494	1.10699	0.74248
-0.973723	-1.64777	0.746327	0.657834	0.0835853	0.592268	1.24382	1.22406	0.623851	0.756615
-2.4261	-0.509827	1.53453	-0.674999	0.0520936	1.05315	-0.167221	1.23745	1.38866	1.0123
-2.31129	-0.296135	1.2431	-0.72038	0.18911	0.916604	-0.38849	1.17424	1.16883	0.995428
-1.89496	-0.610763	1.09397	-0.0981212	0.222388	1.1015	0.314196	1.62261	0.200941	0.995575
-1.74834	-2.23565	0.628375	0.146304	0.0336164	0.519626	1.2164	1.56031	1.69129	1.29849
-1.18434	-1.37019	0.406817	0.0745502	-0.0256505	0.502589	0.856223	1.14931	0.67927	1.04052
-1.67817	-2.22148	0.521897	0.151037	-0.0011288	0.498111	1.21689	1.58317	1.59059	1.31354
-0.64082	-1.62853	0.253305	0.307663	-0.0557101	0.0939559	1.22078	0.8584	0.466716	1.01846
-0.775479	-1.29688	0.111724	0.307663	-0.0026666	0.584812	1.07663	1.17913	0.227763	0.726594
-0.504143	-1.59029	0.299227	0.420062	-0.0531696	0.345876	1.42816	0.757283	0.461815	0.683261
-0.508141	-1.51386	0.0465186	0.358401	-0.0575243	0.31069	1.05103	0.444139	0.990035	0.619813
-0.55074	-1.82615	-0.0066249	0.334325	-0.0750674	0.0500862	1.24653	0.807051	1.06428	0.687696
-0.690819	-1.87922	0.202514	0.411693	-0.0388252	0.457191	1.55845	0.897089	0.859904	0.712671
-0.555881	-1.55562	0.223955	0.524512	0.00148629	0.398244	1.24003	0.774053	0.538532	0.713121
-0.565411	-2.5129	0.241294	1.51123	0.0177536	0.618133	1.55544	1.03785	1.40097	0.71319
-0.299025	-2.68865	0.216914	1.556	-0.0491517	-0.105301	1.57994	1.25757	1.12579	0.888227
-0.33766	-2.85422	0.111754	1.556	-0.0506346	-0.157244	1.57105	1.14927	1.38569	1.02303
0.070133	-2.6297	0.100812	1.65002	-0.0500068	-0.318476	1.55971	0.818013	1.14558	0.742242
0.270732	-2.16922	0.200532	1.68647	0.0747972	-0.117524	1.5185	0.41189	0.478475	0.724299
0.189243	-2.20267	0.272209	1.70209	0.0725859	-0.0102823	1.54286	0.412604	0.558498	0.742794
-0.241896	-2.70904	0.252819	1.73923	0.0766213	0.00586975	1.56894	0.990386	1.36994	0.722838
0.231347	-1.98812	0.314567	1.64764	0.0757297	-0.128901	1.27185	0.241712	0.568108	0.719093
0.0198395	-2.3181	0.393902	1.72903	0.0776603	-0.0406763	1.54857	0.760699	0.651728	0.735346
0.269305	-2.21823	0.231764	1.72303	0.0746364	-0.114212	1.55238	0.411766	0.524871	0.718588
0.0341988	-2.33156	0.47043	1.73852	0.0770125	-0.0351331	1.53985	0.553681	0.810436	0.729925
-0.0505437	-2.4135	0.322923	1.72528	-0.0248064	0.100385	1.54071	0.764212	0.912438	0.741345
-0.120306	-2.58298	0.368437	1.77401	0.0744739	-0.0138557	1.55703	0.761932	1.20094	0.729965
0.318928	-1.96465	0.350961	1.72419	0.0166066	-0.112705	1.34535	0.339285	0.326365	0.711794
-2.36966	-0.400067	1.49017	-0.683464	0.0743259	1.081	-0.187615	1.19464	1.20705	1.00577
-2.38291	0.138951	1.37182	-0.795808	0.191009	1.09133	-0.844746	0.827004	1.21911	0.960136
-2.42134	-0.508752	1.22213	-0.365675	0.184373	1.20431	-0.14598	1.95886	0.779495	0.988269
-1.79145	-0.200733	1.07653	-0.362415	-0.0116521	0.641607	-0.404853	1.54963	0.56544	0.7316
-1.88225	-0.999582	0.792623	-0.183015	-0.107237	0.717962	0.188867	1.91809	0.895894	1.00469
-1.62709	-1.10417	0.701946	-0.190471	-0.0948359	0.627462	0.479126	1.56337	0.830048	0.991071
-1.57601	-1.01381	0.62934	-0.128959	0.082277	0.666523	0.507541	1.5058	0.5712	0.988397
-1.28907	-0.572868	0.888496	0.299693	0.208567	1.17886	0.750063	1.60346	-0.59697	0.715366
-1.09335	-1.3098	0.8048	0.251486	0.00923183	0.31	0.821273	1.26861	0.711943	0.705344
-0.718325	-1.15288	0.345583	0.0854114	-0.0549959	-0.0793912	0.510935	0.643703	0.921129	0.700133
-0.805458	-1.22487	0.320129	0.0833235	0.00718524	-0.113212	0.514841	0.789898	0.968845	0.723773
-0.578885	-0.984538	0.470904	0.23083	-0.0290809	-0.137386	0.524793	0.808414	0.338128	0.705691
-0.855504	-1.29007	0.739313	0.638954	0.0966053	0.0380369	0.513896	1.02565	0.573731	0.922197
-1.1266	-1.77938	0.797569	0.720579	0.299099	-0.160164	0.543826	1.02543	1.4059	1.01291
-0.470226	-1.06106	0.521198	0.569442	0.075154	-0.5797	0.192829	0.767247	0.278322	1.00572
-0.936854	-1.66016	0.627195	0.722886	0.115355	-0.178102	0.514642	1.14367	1.0719	1.0034
-0.954291	-1.49498	0.604203	0.951037	0.237932	-0.101889	0.157463	1.0434	1.08751	1.02507
-0.824913	-1.91692	0.803532	1.21641	0.339463	-0.171622	0.839743	1.14989	0.567783	1.31338
-0.0865382	-1.43867	0.683259	1.14205	0.289743	-0.872682	0.554514	0.404505	0.0859041	1.16427
-0.658278	-1.974	0.838115	1.22076	0.340498	-0.584105	0.678891	0.801259	0.916075	1.29558
-0.349786	-1.69558	0.828749	1.16884	0.334486	-0.847332	0.560252	0.44803	0.534992	1.30951
-0.592353	-1.89533	0.892572	1.21113	0.336054	-0.775104	0.548505	0.740265	0.875284	1.31255
-0.176176	-1.60776	0.590477	1.17693	0.271627	-0.812509	0.542521	0.43229	0.440743	1.16166
-0.35955	-1.64775	0.898569	1.14668	0.271304	-0.78927	0.537656	0.407972	0.555212	1.29367
-0.394785	-1.87755	0.822694	1.2409	0.330394	-0.65926	0.881541	0.849174	0.558609	1.03901
-0.27933	-1.6623	0.633588	1.17317	0.307078	-0.863683	0.452286	0.381755	0.573499	1.31481
-0.293387	-1.98364	0.80491	1.4122	0.286625	-0.712857	0.870371	0.732878	0.599874	1.14696
-2.32418	-0.408186	1.45905	-0.689369	0.095423	0.91492	-0.187509	1.41753	1.17193	0.856961
-2.37917	-0.314836	1.32541	-0.838074	0.190754	1.09499	-0.191412	1.05034	1.1895	0.993662
-2.31004	0.0827992	1.12873	-0.655738	0.245149	1.16161	-0.516647	1.61935	0.403769	0.914796
-2.3526	0.231531	1.37811	-0.506387	0.263643	1.5276	-0.589062	1.31943	0.570761	0.754977
-1.96943	0.398874	1.12673	-0.387234	0.152032	1.69713	-0.495718	1.21824	0.432876	0.278362
-1.84914	0.507484	1.12501	-0.454424	0.095111	1.67297	-0.524466	1.03154	0.498009	0.118654
-1.53435	0.659812	0.899689	-0.462656	0.0287457	1.53117	-0.515805	1.01722	0.196156	-0.0732991
-1.63398	0.574306	0.869523	-0.413053	0.0989593	1.66294	-0.430881	1.03838	0.102021	0.120021
-1.65385	0.899177	1.36326	-0.526517	0.0423143	1.51335	-0.94442	0.265712	0.707968	0.0263818
-1.72354	0.243189	0.931026	-0.567727	0.0600702	1.30503	-0.531103	0.573462	1.05007	0.260061
-1.81442	0.0866281	0.915811	-0.517605	0.119556	1.24641	-0.51362	0.63006	1.12106	0.439931
-1.66788	0.277871	1.16599	-0.454453	0.0626476	1.22652	-0.431234	0.842473	0.747281	0.142652
-1.84884	0.27043	1.54112	-0.421976	0.0692332	1.57889	-0.204842	0.852761	0.679871	0.141177
-2.15295	-0.319575	1.466	-0.405126	0.128789	1.1986	-0.266607	0.909445	1.34097	0.722169
-1.5176	0.791726	1.11768	-0.492489	-0.0252092	1.20286	-0.854756	0.785395	0.22148	0.160881
-1.80823	-0.0513467	1.15996	-0.415873	0.0156309	1.30897	-0.152488	1.04647	0.750692	0.420498
-1.92039	-0.173765	1.21282	-0.354097	0.0740718	1.3983	-0.0633307	1.09073	0.77022	0.550825
-1.88517	0.0837425	1.51188	-0.344815	0.0849184	1.61588	0.0446227	1.04151	0.344957	0.434712
-1.92722	-0.0111234	1.7088	-0.237689	0.0442077	1.62881	0.132932	1.25301	0.381997	0.347011
-2.08002	-0.0390414	1.42632	-0.170126	0.0761071	1.39266	-0.622188	1.02759	1.26985	0.473619
-1.63404	-0.0207486	1.40259	-0.176922	0.0487182	1.49646	0.101842	0.94744	0.546946	0.168473
-1.76902	0.170826	1.30417	-0.131956	0.0557753	1.44667	-0.511607	0.799996	0.758498	0.417389
-1.49842	-0.0189272	1.18084	-0.116513	0.0368548	1.58386	0.195849	0.835426	0.24545	0.333851
-1.70364	-0.0287559	1.62234	0.117608	0.106415	1.44516	-0.137318	0.99406	0.533622	0.342311
-0.903646	0.246205	0.901361	0.184046	0.0911814	1.67973	0.307307	0.585848	-0.155922	-0.251887
-1.09089	0.300856	0.804004	0.235515	0.0602112	1.65763	-0.178651	0.792385	0.290756	-0.31251
-0.86793	0.323067	0.840613	0.255053	0.0609134	1.65228	0.21427	0.877187	-0.32266	-0.360564
-2.67069	1.17699	1.22865	-1.4132	1.00041	1.83003	-1.00892	0.299924	0.848882	0.231362
-2.9165	0.630615	0.802828	-1.19981	1.07718	2.05392	-0.987978	0.368056	1.66691	0.400932
-2.6734	1.56756	0.604742	-1.21181	0.958363	1.94914	-1.82793	0.616943	0.57286	0.393413
-2.62321	1.11167	0.97077	-1.17424	0.970242	2.16462	-0.893045	0.508922	0.577322	0.279346
-2.64234	1.16618	0.762413	-1.15871	0.954181	2.08542	-1.15083	0.628386	0.581269	0.369488
-2.61238	1.47317	0.759905	-1.10334	0.980985	1.91817	-1.77073	0.346557	0.793763	0.36367
-2.47728	0.690038	0.615202	-0.867641	0.927822	2.05964	-0.841099	0.526169	1.01248	0.30373
-1.99983	0.623224	0.333821	-0.569576	0.913447	1.96059	-0.718301	0.0547522	0.758314	0.393257
-2.01083	0.602858	0.0300139	-0.614011	0.934202	1.66599	-1.02404	0.355537	1.05596	0.23166
-2.2228	-0.0568494	0.0472327	-0.593612	0.929072	1.86559	-0.35928	0.526223	1.43234	0.399412
-1.88228	0.675654	-0.0814782	-0.785848	0.864195	1.59229	-1.03482	0.0716663	1.20151	0.128633
-2.05602	0.0154646	0.094985	-0.656465	0.894627	1.48778	-0.480335	0.400782	1.39783	0.391886
-2.27557	0.0777754	0.306481	-0.560474	0.864063	1.79033	-0.619659	0.483037	1.52843	0.404297
-2.54113	-0.447956	0.426683	-0.473122	0.903486	2.00535	-0.203875	0.64968	2.08295	0.414538
-1.68339	0.384872	-0.0426889	-0.633194	0.823231	1.59698	-0.361396	0.445316	0.609433	0.124436
-2.25646	-0.182864	0.112264	-0.492423	0.870113	1.84816	-0.315663	0.768144	1.50007	0.359137
-2.09239	-0.244551	0.044456	-0.48511	0.830889	1.72346	-0.162679	0.716038	1.31511	0.410776
-1.93819	0.0707227	0.0594496	-0.459772	0.793779	1.91112	-0.160523	0.776368	0.862997	0.167944
-1.85378	-0.0801839	0.151452	-0.422349	0.833059	1.67925	-0.160772	0.408847	1.2427	0.185882
-1.77886	-0.0880125	0.0689835	-0.432336	0.846899	1.66268	-0.131064	0.245772	1.25447	0.204525
-1.87372	-0.331392	0.12656	-0.206546	0.730269	1.96889	0.164718	0.76506	1.15104	0.151729
-1.72146	-0.206153	0.248794	-0.200283	0.726734	1.69811	-0.0393335	0.491286	1.2887	0.042358
-1.86105	-0.311583	0.171679	-0.0787335	0.719961	2.11695	0.172956	0.76753	1.09421	0.124694
-1.64917	-0.411741	0.152554	0.012735	0.723451	1.80129	0.203033	0.645235	1.11469	0.114406
-1.66125	0.325046	0.206748	-0.229655	0.704335	1.62453	-0.640044	0.40992	0.923181	0.104764
-1.44424	0.384417	0.0111538	-0.24028	0.67021	1.63774	-0.573832	0.129791	0.782236	0.107339
-1.83833	-0.015008	0.488624	-0.0913802	0.723281	1.78321	-0.303642	0.566018	1.14952	0.127583
-2.71779	1.15224	1.27714	-1.43797	1.01945	1.91269	-0.924124	0.326362	0.91953	0.14379
-2.96175	0.673842	0.785288	-1.24913	1.04399	2.05317	-1.07502	0.429596	1.70093	0.399775
-2.54215	0.944824	0.621772	-1.18792	0.976058	2.02534	-0.873013	0.600421	0.804396	0.189556
-2.88191	1.68739	0.915915	-1.18711	0.938111	2.16733	-2.10378	0.339417	1.00333	0.382424
-2.78905	0.921493	0.77724	-1.14292	0.965227	2.08683	-1.06037	0.770086	0.900239	0.39633
-2.39942	1.3037	0.786041	-1.20972	0.951543	1.68483	-1.46495	0.0547101	0.968418	0.233544
-2.27129	1.59773	0.636118	-1.26462	0.931788	1.42427	-1.8112	0.218637	0.674116	0.16414
-2.27214	0.854813	0.55591	-0.974976	0.947298	2.06511	-0.561829	0.605338	0.405714	0.166211
-2.07966	0.92495	0.490872	-0.80876	0.964976	1.7281	-0.979619	0.281441	0.723943	0.121964
-2.01908	0.0415628	0.407466	-0.509529	0.976008	2.07312	0.153069	0.457485	0.896324	0.112015
-1.44797	0.724196	0.224794	-0.803978	0.866301	1.63776	-0.169013	-0.0152338	0.268223	-0.152237
-1.57074	0.646768	0.287557	-0.713912	0.884543	1.72048	-0.140252	0.141882	0.112937	0.0750698
-1.74679	0.54301	0.606565	-0.568453	0.864519	1.93764	-0.0503381	0.26906	0.218813	0.08561
-2.08792	0.104033	0.727091	-0.459844	0.925806	2.18219	0.152967	0.432275	0.878887	0.0987498
-2.62154	1.32783	1.30785	-1.41652	1.10434	1.70923	-1.1913	0.05271	0.915908	0.166824
-2.61625	1.09578	0.803324	-1.26138	1.03382	1.9562	-1.17473	0.174122	1.14756	0.221459
-2.93169	0.794778	0.698592	-1.16152	0.992987	2.23144	-1.02437	0.807307	1.17156	0.398942
-2.78447	1.19447	0.902236	-1.20586	0.939766	2.33741	-1.20367	0.415166	1.0128	0.221862
-2.72568	1.28289	0.829531	-1.16714	0.964651	2.33047	-1.20837	0.526667	0.654491	0.294308
-2.72255	1.01135	0.881848	-1.19391	0.960566	2.12652	-1.06803	0.444813	1.07485	0.252672
-2.41047	1.47935	0.544614	-1.24225	0.898822	1.87167	-1.5089	0.394523	0.475657	0.29218
-2.59009	1.11043	0.569505	-1.14907	0.923875	2.07689	-1.12281	0.808537	0.653097	0.210644
-2.25289	1.21069	0.511096	-1.2137	0.934059	1.53401	-1.30633	0.378416	0.741247	0.135791
-2.70682	0.800145	0.632397	-1.08095	1.02308	2.09342	-1.20709	0.105205	1.70261	0.276372
-2.63195	0.633657	0.656255	-0.988616	1.05409	2.11641	-0.843162	0.366163	1.48931	0.148465
-2.39802	0.767888	0.668364	-1.01156	0.974427	1.90021	-0.848726	0.294394	1.16413	0.134482
-2.52219	0.668062	0.835777	-0.916222	0.959603	1.94733	-0.822115	0.51669	1.22366	0.149482
-2.69301	0.175949	0.717458	-0.74979	1.08189	2.01821	-0.698959	0.331427	1.9565	0.309803
-1.78477	1.1188	0.327264	-1.00205	0.928869	1.5846	-0.82098	0.0526113	0.191474	0.150942
-2.3982	0.55484	0.496505	-0.970688	0.992967	1.78135	-0.833108	0.190263	1.29593	0.401528
-2.38626	0.582332	0.481362	-0.990032	0.960502	1.77928	-0.752676	0.531377	1.1171	0.235273
-2.46134	0.579298	0.601472	-0.873576	0.865521	2.19278	-0.681044	0.445491	1.22694	0.189862
-2.08048	0.86847	0.518751	-1.02787	0.968854	1.64727	-0.835089	0.0130942	0.890364	0.151813
-2.52095	0.337255	0.706713	-0.855191	0.996649	2.03855	-0.53861	0.289525	1.48658	0.30029
-1.99773	0.753385	0.494389	-0.849811	0.944009	1.84778	-0.530436	0.115915	0.502049	0.270845
-2.05038	0.819159	0.632581	-0.978009	0.979047	1.84171	-0.766307	-0.574588	1.21341	0.198534
-2.19663	0.615814	0.478324	-0.84511	0.962302	1.98858	-0.476988	0.450799	0.728241	0.162894
-2.02661	0.640921	0.520034	-0.81116	0.954123	1.78261	-0.419745	0.447362	0.500825	0.141102
-2.17797	0.49499	0.831714	-0.595666	0.917885	1.96127	-0.489127	0.321624	0.992508	0.121333
-1.86257	-0.100384	0.223389	-0.29793	0.845842	1.80946	-0.11403	0.389882	1.1758	0.224519
-1.65429	0.104651	0.279676	-0.222151	0.848083	1.71793	-0.4115	-0.392439	1.2704	0.391907
-2.64718	1.31849	1.28154	-1.43382	1.12738	1.73171	-1.17934	0.0420677	0.911537	0.20225
-2.73086	0.934101	0.755057	-1.29626	1.01065	2.03304	-1.1107	0.213294	1.42941	0.241757
-2.82314	0.874973	0.708328	-1.15029	0.993771	2.32825	-0.881684	0.786695	0.951079	0.268728
-2.76504	1.56668	0.897461	-1.1859	0.947694	2.21704	-1.71544	0.448232	0.841763	0.203224
-2.63355	1.47578	0.762089	-1.19364	0.980782	2.11523	-1.47832	0.433243	0.463993	0.401382
-2.09084	1.87871	0.846105	-1.20397	0.959548	2.28702	-1.71336	-1.60473	1.117	0.210463
-2.25209	1.06172	0.541122	-1.23664	0.918899	1.73097	-0.88178	0.446399	0.527597	0.166574
-2.31334	1.11984	0.524302	-1.14611	0.924908	2.16925	-0.721336	0.533026	0.258137	0.161449
-1.94413	1.03749	0.462906	-1.14048	0.95256	1.50152	-0.769891	0.222523	0.394896	0.0814452
-2.27385	0.47877	0.444816	-1.00172	1.04147	1.86846	-0.345537	0.476709	0.924869	0.133305
-2.2421	0.295195	0.455425	-0.76584	1.03306	2.16922	-0.0548395	0.495914	0.85377	0.140386
-2.01534	0.23947	0.535664	-0.610415	1.00271	2.11759	0.185724	0.43382	0.545529	0.12912
-1.33703	0.284542	0.473083	-0.535407	0.925631	1.28941	0.299454	0.415915	0.0899491	-0.170094
-1.11669	-0.345547	0.223249	-0.479394	1.07384	0.423232	0.503317	0.396253	0.688544	-0.156239
-0.339868	0.640649	0.018158	-0.752109	0.862316	0.0414844	0.198404	0.0749126	-0.728134	-0.400824
-0.75864	-0.164017	0.128139	-0.649762	0.933646	-0.0803703	0.49642	0.447897	0.167493	-0.180311
-0.720263	0.133906	0.111012	-0.608008	0.832056	0.150605	0.252757	0.452997	0.0686303	-0.359062
-0.646977	0.073598	0.299466	-0.365051	0.861337	0.378884	0.553174	0.44686	-0.328232	-0.280513
-0.639943	-0.547208	0.139466	-0.233408	0.97621	-0.0517225	0.681133	0.393435	0.60413	-0.345065
-0.621667	-0.475656	0.103178	-0.220986	0.86208	0.203439	0.59866	0.0815614	0.802898	-0.34955
-0.391541	-0.453594	-0.0004239	-0.14621	0.86124	0.0424723	0.864517	0.448722	-0.0262654	-0.269881
-0.530721	-0.563115	0.188015	-0.313798	0.835645	-0.0112216	0.844987	0.23187	0.641459	-0.423189
-0.502449	-0.543654	0.0350412	-0.161524	0.842907	0.130383	0.868767	0.496286	0.305093	-0.381604
-0.665574	-0.602895	0.244343	-0.208898	0.844861	0.171234	0.873012	0.471321	0.52115	-0.338583
-0.794118	-0.610046	0.426001	-0.192927	0.792468	0.249437	0.752446	0.412094	0.813666	-0.34497
-0.328278	-0.143896	0.26578	-0.184845	0.759951	0.075049	0.620193	0.181291	0.025847	-0.44487
-0.785237	-0.592929	0.507824	0.0120906	0.800786	0.570108	0.884026	0.409435	0.559947	-0.305847
-2.05648	2.02265	-0.276385	-1.84831	1.82295	0.537396	-1.91413	0.287649	-0.268652	0.109763
-2.41254	1.42512	-0.631806	-1.69982	1.71897	0.76886	-1.92225	0.746108	0.726158	0.127722
-2.26848	1.97456	-0.529262	-1.57414	1.94772	0.93858	-1.91289	0.929532	-0.681895	0.245085
-2.47916	1.91863	-0.226997	-1.65098	1.86252	1.11864	-1.92498	0.788693	-0.195637	0.184581
-2.17771	2.04061	-0.377984	-1.61126	1.88632	0.886414	-1.8913	0.751503	-0.64581	0.147298
-2.2449	1.95782	-0.540889	-1.70434	1.8457	0.901157	-1.93148	0.761725	-0.373003	0.145791
-1.97064	1.94151	-0.661676	-1.46365	1.8536	0.832102	-1.89049	0.627029	-0.589882	0.14105
-1.84195	1.83151	-0.458278	-1.19569	1.94817	0.846289	-1.52569	0.828028	-1.11151	0.145917
-1.63507	1.71691	-0.819884	-1.36749	1.84885	0.607323	-1.54592	0.442763	-0.700714	0.116509
-1.93701	1.34067	-0.510091	-1.26028	1.84905	0.607533	-1.47955	0.652371	-0.0636447	0.126297
-1.75709	1.5606	-0.717484	-1.40553	1.80403	0.579344	-1.54233	0.440237	-0.304076	0.107454
-1.95127	1.25231	-0.420957	-1.23402	1.77404	0.563224	-1.53781	0.516349	0.254446	0.131628
-1.87547	1.64208	-0.499916	-1.31367	1.86896	0.83073	-1.43707	0.626973	-0.630002	0.123146
-2.01322	0.936547	-0.255167	-0.983626	2.02942	0.897027	-0.894665	0.61514	-0.0101042	0.145033
-1.31223	0.748011	-0.704718	-1.02682	2.04361	-0.320051	-0.854213	0.468483	-0.227577	0.140657
-1.20642	0.691018	-0.876236	-0.960621	2.04361	-0.190398	-0.549393	0.687195	-0.741773	0.214583
-0.981895	0.869963	-1.0853	-1.07421	2.04361	-0.557363	-0.819757	0.464268	-0.718945	0.135487
-0.951606	1.07165	-0.8653	-1.0619	2.04361	-0.541826	-0.832052	0.459067	-1.17452	0.235023
-1.09899	1.09092	-0.613946	-0.975387	2.04361	-0.342448	-0.824718	0.519039	-1.21899	0.299272
-1.27308	0.640924	-0.941633	-1.02855	2.04184	-0.323874	-0.749926	0.624754	-0.270115	0.132696
-1.25011	0.827948	-0.607977	-0.956606	2.04361	-0.311866	-0.734032	0.611635	-0.828421	0.325462
-1.2294	0.625354	-0.620191	-0.605174	2.04361	-0.16776	-0.827814	0.470069	-0.295754	0.202693
-0.958372	0.491534	-0.449302	-0.123046	2.04361	-0.425367	-0.743696	0.605932	-0.84455	0.435766
-1.10315	0.509359	-0.088092	0.213902	2.04361	-0.127649	-0.855813	0.635757	-0.853035	0.527359
-0.679649	0.749513	-0.158013	0.112483	2.04361	-0.415031	-0.861898	0.0348672	-1.09512	0.440175
-1.04777	0.408361	-0.24744	0.101018	2.04361	-0.289681	-0.879041	0.397258	-0.490568	0.501028
-0.847064	0.689347	-0.1278	0.18016	2.04361	-0.159229	-0.847338	0.0960332	-1.06022	0.579592
-1.94387	2.06104	-0.416992	-1.86769	1.79404	0.542085	-1.91204	0.214184	-0.230358	-0.0232645
-2.46839	1.45848	-0.59248	-1.74702	1.69774	0.876533	-1.91369	0.719843	0.75969	0.116682
-2.42241	1.75592	-0.528553	-1.57171	1.8852	1.01477	-1.90286	0.930079	-0.235382	0.309569
-2.49334	1.87139	-0.25342	-1.68293	1.84852	1.15126	-1.91054	0.695977	0.00231704	0.141013
-2.25192	1.96614	-0.445244	-1.66775	1.85077	0.922444	-1.90085	0.784604	-0.433586	0.140243
-2.43244	1.89672	-0.548065	-1.7381	1.86071	1.12587	-1.93698	0.770044	-0.105268	0.147118
-2.25826	2.00118	-0.617834	-1.63106	1.85822	1.13839	-1.91308	0.7521	-0.453002	0.134397
-2.15565	1.42391	-0.433907	-1.28626	1.88174	0.96387	-1.44461	0.831472	-0.189468	0.144834
-1.42312	1.05975	-0.720273	-0.97415	1.83168	0.451255	-0.94502	0.467694	-0.463739	0.109384
-1.56997	0.46305	-0.571151	-0.642227	1.79016	0.593248	-0.54271	0.82948	-0.0449962	0.115047
-1.07575	0.550241	-1.15291	-0.632651	1.59531	0.479704	-0.497673	0.815949	-0.2599	-0.192798
-1.2771	0.58009	-0.908065	-0.579908	1.61079	0.848404	-0.502204	0.712562	-0.0123703	-0.266249
-1.17697	0.911928	-0.920606	-0.602997	1.69998	1.0117	-0.499499	0.632649	-0.611684	-0.279973
-1.45703	0.328319	-0.792357	-0.458378	1.75076	1.05159	-0.214775	0.832529	0.0306428	-0.168834
-1.11924	0.812577	-0.93979	-0.713816	1.49078	0.655083	-0.717973	0.596253	-0.0570943	-0.386807
-1.20664	0.648004	-1.19341	-0.622441	1.5955	0.998959	-0.380278	0.854906	-0.444868	-0.190863
-0.93438	0.852087	-1.33303	-0.756125	1.62793	0.737494	-0.501017	0.471497	-0.439124	-0.376197
-1.02322	0.837288	-1.09637	-0.668379	1.61815	0.662189	-0.489735	0.826682	-0.696245	-0.294449
-1.25516	0.913504	-0.912754	-0.608591	1.66258	1.09815	-0.490438	0.828614	-0.683366	-0.268136
-1.09919	0.77495	-1.21386	-0.690133	1.52787	0.982232	-0.500205	0.616467	-0.230735	-0.394454
-1.26815	0.778004	-0.97999	-0.621854	1.64224	1.06971	-0.495859	0.633685	-0.373343	-0.191388
-1.11185	0.825621	-1.12259	-0.657029	1.63011	1.01697	-0.498098	0.46516	-0.296765	-0.350256
-1.05595	0.800719	-1.17801	-0.672001	1.61236	0.751757	-0.505006	0.691158	-0.613166	-0.175567
-1.1166	0.788505	-1.08517	-0.581054	1.61845	0.922519	-0.491701	0.72775	-0.490931	-0.290669
-1.04956	0.80143	-1.05299	-0.620534	1.65551	0.746379	-0.478485	0.691511	-0.535475	-0.319262
-1.06924	0.636994	-1.1907	-0.660258	1.56512	0.690875	-0.488109	0.714945	-0.190482	-0.332848
-0.988953	0.846798	-0.946749	-0.560482	1.67382	0.5969	-0.468851	0.839872	-0.843774	-0.274786
-2.06841	2.01074	-0.341246	-1.87435	1.82158	0.482215	-1.91989	0.436393	-0.328044	0.113262
-2.45424	1.4186	-0.567042	-1.69775	1.73159	0.772979	-1.92487	0.770521	0.752145	0.127613
-2.2292	1.96431	-0.49919	-1.6332	1.91739	0.842058	-1.89575	0.875008	-0.608957	0.200914
-2.19475	1.76522	-0.276431	-1.71466	1.89693	0.789139	-1.55954	0.632612	-0.382752	0.147494
-2.48661	1.78302	-0.389999	-1.58007	1.84823	1.13977	-1.88227	0.921367	-0.17238	0.256012
-2.47546	1.63626	-0.473881	-1.64682	1.84035	0.885879	-1.90661	0.999171	0.15258	0.15651
-2.02529	1.84799	-0.676439	-1.40141	1.90726	1.03056	-1.65313	0.812514	-0.756419	0.129206
-2.02714	1.69615	-0.517419	-1.19384	1.94685	1.38242	-1.22932	0.863451	-1.01739	0.142477
-1.89446	1.60168	-0.736093	-1.29793	1.79173	1.21374	-1.30027	0.632642	-0.64035	0.11966
-2.03969	1.00188	-0.568145	-1.07874	1.91389	1.13434	-0.924668	0.764859	-0.0689183	0.123713
-1.6071	0.669739	-0.794861	-0.833079	1.7744	0.902462	-0.536577	0.791516	-0.196045	0.038942
-1.13262	0.774559	-0.979171	-0.713904	1.6261	0.705785	-0.493777	0.74271	-0.363821	-0.361642
-1.0788	0.836903	-1.04875	-0.742591	1.64466	0.677052	-0.475289	0.780546	-0.55855	-0.357498
-1.40278	0.404461	-0.838774	-0.545177	1.72566	0.802631	-0.309372	1.02204	-0.137196	-0.182564
-1.37245	0.420471	-0.898662	-0.75453	1.55604	0.668861	-0.51876	0.713353	0.493759	-0.344724
-0.982026	1.01541	-1.30313	-0.829477	1.62111	0.754567	-0.484079	0.858888	-0.9503	-0.351548
-1.03731	0.807504	-1.31611	-0.786686	1.61623	0.6772	-0.511204	0.74725	-0.52153	-0.294961
-1.01142	1.19208	-1.1182	-0.773773	1.68486	1.03997	-0.501521	0.491567	-1.09509	-0.252151
-1.02185	1.0513	-1.03822	-0.77757	1.64796	0.778522	-0.506297	0.676035	-0.919212	-0.294684
-0.876496	0.924766	-1.24817	-0.854787	1.53938	0.613907	-0.523874	0.463052	-0.465487	-0.438994
-1.29971	0.852398	-1.07128	-0.716313	1.5889	1.21591	-0.500485	0.751739	-0.286078	-0.403422
-1.05079	0.803848	-1.11997	-0.756015	1.5628	0.738295	-0.513631	0.633628	-0.279144	-0.435391
-1.23678	0.748555	-1.07023	-0.604907	1.55248	1.05709	-0.495268	0.93919	-0.292173	-0.427883
-1.07832	0.577068	-1.16843	-0.61912	1.5611	0.573111	-0.433963	1.01778	-0.398636	-0.282685
-1.13894	0.611711	-1.02162	-0.591526	1.59625	0.573083	-0.469996	1.01408	-0.473771	-0.200606
-1.02309	0.634861	-1.16055	-0.67533	1.49514	0.599202	-0.482127	0.854609	-0.169708	-0.462577
-1.0794	0.61673	-0.927525	-0.602578	1.63189	0.426421	-0.505435	0.830251	-0.311034	-0.280719
-2.02228	2.06336	-0.387806	-1.86313	1.81823	0.557193	-1.91804	0.414582	-0.308015	-0.0220476
-2.34299	1.42183	-0.502997	-1.7675	1.70275	0.494435	-1.93581	0.680304	0.755857	0.118319
-2.25724	1.94992	-0.544011	-1.63988	1.88145	0.966644	-1.89711	0.83544	-0.456602	0.141646
-2.29535	2.00906	-0.328887	-1.76423	1.83905	0.914741	-1.93366	0.6193	-0.300474	0.14195
-2.3316	1.84512	-0.408927	-1.61125	1.83588	0.944059	-1.90434	0.785662	-0.293323	0.26345
-2.44106	1.89699	-0.519034	-1.76874	1.81251	0.946031	-2.10183	0.787607	0.0807522	0.133911
-2.23149	2.07733	-0.625554	-1.76255	1.87018	1.05189	-1.94541	0.60814	-0.438864	0.127686
-2.39276	1.72402	-0.487134	-1.63701	1.84837	0.93037	-1.91121	0.821113	0.0593792	0.151564
-2.22824	1.73641	-0.745008	-1.67766	1.76608	0.938125	-1.90382	0.624881	0.0882576	0.13372
-2.33771	1.58603	-0.529083	-1.66515	1.87159	0.886409	-1.76521	0.61902	0.256061	0.136588
-2.20977	1.66754	-0.69878	-1.67277	1.77959	0.787525	-1.90291	0.610907	0.18711	0.133313
-2.18931	1.3443	-0.654349	-1.52836	1.78827	0.761852	-1.64028	0.628345	0.410394	0.130218
-1.97122	1.20344	-0.712492	-1.40653	1.8146	0.496959	-1.48821	0.627769	0.267045	0.135139
-2.25459	0.727837	-0.530752	-1.10671	1.91234	1.02303	-0.987525	0.820913	0.48359	0.241383
-1.97183	0.955968	-0.654472	-1.42885	1.63957	0.56204	-1.24077	0.611059	0.548428	0.115352
-1.65551	0.753519	-1.02904	-1.11506	1.75333	0.564943	-0.848976	0.816607	-0.0166886	0.124634
-1.29828	0.926134	-1.14116	-0.827778	1.61499	1.08812	-0.533677	0.848031	-0.510857	-0.314936
-1.09611	1.23628	-1.14352	-0.842179	1.66301	1.09388	-0.52103	0.785204	-1.09286	-0.408228
-1.00562	1.36111	-1.02973	-0.880847	1.61735	1.05589	-0.536252	0.626219	-1.2089	-0.433647
-1.22319	0.947675	-1.12973	-0.902241	1.55564	1.03169	-0.537395	0.721721	-0.30265	-0.495695
-1.27902	0.837322	-1.0813	-0.797493	1.58772	1.02278	-0.518273	0.795933	-0.287193	-0.387393
-1.21963	0.999759	-1.13523	-0.969237	1.57991	1.04079	-0.530524	0.610831	-0.349017	-0.461402
-1.25305	0.817793	-1.08193	-0.825102	1.57247	0.876486	-0.534157	0.840506	-0.333201	-0.334402
-0.928853	1.09575	-1.1793	-0.866936	1.60974	0.790652	-0.512609	0.492455	-0.786959	-0.410412
-1.14646	0.889466	-1.02158	-0.811507	1.59465	0.76991	-0.497362	0.838708	-0.543321	-0.383824
-1.09364	0.911815	-1.26942	-0.879907	1.53428	0.742893	-0.642677	0.777707	-0.28484	-0.501555
-1.05287	1.08195	-1.00622	-0.809405	1.65583	0.793644	-0.526982	0.706119	-0.860838	-0.373997
-0.0604738	0.0699884	-0.717462	-0.582918	-0.939896	0.0565214	-0.54646	0.307389	0.631813	0.130665
0.222484	0.216884	-1.22027	-0.868558	-1.00881	-0.117736	-0.542998	0.0545093	0.427706	0.127253
-1.26234	0.3182	0.0998748	-0.695993	0.00981783	0.810599	-0.480836	0.957209	0.159849	0.394243
-1.08094	0.350197	0.0570994	-0.745773	0.173404	0.328153	-0.489869	0.996946	-0.0079538	0.283119
-0.842741	0.469086	0.00863425	-0.862166	0.120447	0.181805	-0.497911	0.529077	-0.0004576	0.245064
-0.717234	0.419599	-0.133291	-0.882352	0.0622138	0.0512087	-0.528624	0.34523	0.126282	0.274986
-0.977402	0.287363	0.0310188	-0.772124	0.210211	0.0818056	-0.466808	0.811087	-0.0284038	0.415607
-1.30681	0.203855	0.309057	-0.764752	0.239876	0.419473	-0.489174	0.721139	0.45789	0.416762
-0.486563	1.09059	-0.202865	-1.18756	-0.0057609	0.248402	-0.847005	-0.467148	-0.126336	0.165269
-1.02459	0.564127	-0.322003	-1.18559	0.203714	0.302823	-0.729798	0.0443552	0.296162	0.559587
-0.770004	0.707564	-0.428223	-1.25829	0.175016	0.112665	-0.831812	-0.339119	0.359415	0.421764
-1.06154	0.528822	-0.116449	-0.963806	0.299021	0.509659	-0.531123	0.256774	0.0462276	0.4722
-0.967991	0.571	-0.0310307	-0.916512	0.276526	0.425426	-0.534501	0.208958	-0.0567359	0.451751
-1.56668	-0.286747	0.0334209	-0.688812	0.393664	0.477341	-0.44183	0.717132	1.27136	0.536318
-0.617768	0.492536	-0.270544	-0.869847	0.319532	-0.149469	-0.512956	0.2623	-0.267574	0.407941
-1.13096	0.0944361	-0.142133	-0.781986	0.43694	0.0668056	-0.469146	0.74872	0.379532	0.43044
-0.680603	0.474226	-0.356944	-0.938733	0.396298	-0.0991638	-0.526653	0.116712	-0.113678	0.443215
-0.962346	0.557186	-0.0471106	-0.903028	0.47742	0.155521	-0.423604	0.648589	-0.523675	0.457395
-1.08172	0.376931	-0.0167477	-1.08832	0.45729	-0.0647414	-0.50268	0.480008	0.141832	0.436993
-0.937731	0.286357	0.0157875	-0.94072	0.472517	-0.103951	-0.516577	0.0206813	0.455357	0.426386
-0.891694	0.14258	-0.370596	-0.889284	0.47507	-0.118089	-0.505199	0.191469	0.504172	0.448071
-0.700129	0.612396	-0.365887	-1.08406	0.514147	-0.197718	-0.545234	0.159515	-0.313164	0.412551
-0.711808	0.647873	-0.420528	-1.00202	0.711513	-0.169098	-0.528275	0.195349	-0.494939	0.412734
-0.727627	0.808316	-0.35909	-1.01884	0.800766	-0.316363	-0.799795	0.0462306	-0.465511	0.453215
-0.487871	1.01841	-0.332209	-1.09611	0.839592	-0.418294	-0.72343	-0.275645	-0.836716	0.417179
-1.02483	0.451541	0.0578446	-1.07139	0.969433	-0.464542	-0.585159	0.0129286	0.059689	0.540336
-1.18125	0.457039	0.205227	-0.994102	1.03257	-0.140999	-0.47791	0.0360865	-0.0598255	0.625218
-0.0783339	-0.115616	-0.788016	-0.620249	-0.926816	-0.172861	-0.549824	0.359081	0.935931	0.124714
0.161331	0.137856	-1.23511	-0.846374	-1.00667	-0.0480838	-0.53723	0.0370385	0.61371	0.126484
-0.392995	0.153265	-0.666896	-0.718321	-0.93902	0.213077	-0.512594	1.10806	0.098818	0.27735
0.315818	0.716982	-1.04906	-0.904451	-1.06841	-0.140025	-0.742004	0.334419	-0.477735	0.142618
-0.413125	0.262443	-0.559129	-0.732924	-0.888229	0.420464	-0.510171	0.822319	0.226865	0.158295
-0.86059	0.729482	0.171275	-0.9371	-0.576233	1.15113	-0.493723	0.185699	0.192106	0.140434
-0.789454	1.10902	0.118265	-1.08194	-0.0870916	1.08365	-0.515625	-0.384951	-0.49552	0.401263
-1.81612	-0.444791	0.267154	-0.730459	0.270791	0.724736	-0.189384	1.27623	1.40071	0.322768
-1.18842	0.157823	0.0202403	-0.901211	0.248673	0.349117	-0.529146	0.400726	1.00675	0.134703
-0.6261	0.326308	-0.308185	-0.995775	0.0230672	-0.0073225	-0.563734	-0.0408209	0.787665	0.0309585
-1.05436	0.0133246	-0.293771	-0.960347	0.389809	0.107151	-0.542723	0.0026058	1.38273	0.135757
-1.30142	0.386058	-0.0902466	-0.699871	0.580317	0.873587	-0.498721	0.358399	0.373428	0.318952
-1.11122	0.466483	-0.0325881	-0.6821	0.720568	0.637891	-0.460059	0.0913342	0.174672	0.303186
-1.39684	0.0162124	0.127206	-0.6824	0.845403	0.548579	-0.168736	0.394355	0.535102	0.412545
-1.28719	0.662082	0.105524	-0.79398	0.813023	0.730163	-0.479109	0.349117	-0.272037	0.413512
-2.60221	-0.0717312	0.758043	-0.801403	1.11906	1.33959	-0.21222	1.14113	0.508562	1.089
-2.8622	0.222697	0.995833	-0.936364	1.22798	1.41369	-0.485349	1.14718	0.248181	1.3264
-2.81335	0.29195	1.15025	-0.921613	1.29354	1.59482	-0.16729	1.21504	-0.192793	1.23484
-2.97007	0.151975	1.65705	-0.785371	1.40661	1.34714	-0.410616	0.818704	0.518941	1.29251
-2.26979	0.369848	0.863257	-0.978805	1.25578	0.897899	-0.570097	0.299439	0.544046	0.922028
-2.01615	0.351415	0.715281	-0.84391	1.31533	0.851396	-0.491663	-0.0212707	0.492756	0.873385
-1.36087	0.791204	0.121119	-1.15741	1.15374	0.23773	-0.628988	-0.0379688	-0.274403	0.634351
-1.44168	0.628591	0.0910461	-0.911998	1.37545	0.383132	-0.518136	0.0283182	-0.288909	0.696899
-1.29726	0.646205	-0.0052586	-1.09219	1.39433	-0.0297804	-0.499408	0.0321152	-0.45041	0.724695
-0.663118	1.3777	-0.196109	-1.22127	1.35276	-0.194766	-0.791764	-0.83895	-1.16635	0.587523
-1.46655	0.81534	0.2749	-1.07088	1.44704	-0.0241565	-0.887561	-0.131433	-0.0461504	0.624637
-1.29102	0.867767	0.211385	-1.11765	1.45396	0.0262753	-0.626596	-0.304925	-0.481131	0.706132
0.0121136	0.146835	-0.654964	-0.579482	-0.974128	0.0975077	-0.545339	0.114094	0.583604	0.127576
0.0512089	0.0641752	-1.01737	-0.669441	-0.939335	0.0374574	-0.510781	0.151028	0.605384	0.173992
-0.0505645	0.24116	-0.878319	-0.801509	-1.09165	-0.0440737	-0.548237	0.860905	0.0500275	0.165117
0.40176	0.822665	-0.989357	-0.778728	-1.06306	-0.101092	-0.814366	0.244524	-0.627514	0.133403
0.288688	0.668015	-1.00803	-0.802601	-1.05097	-0.16967	-0.80331	0.411133	-0.395377	0.135872
-0.0177302	0.280418	-0.845882	-0.742546	-0.943372	-0.0122387	-0.515321	0.659973	-0.0153293	0.170578
0.0178664	0.368562	-0.852606	-0.738351	-0.918518	-0.0139488	-0.52472	0.578631	-0.347792	0.38045
0.00163453	0.263481	-0.635226	-0.702341	-0.962806	-0.0885579	-0.516393	0.456751	0.00094996	0.294364
0.220471	0.51266	-0.663206	-0.734242	-0.827688	-0.0620017	-0.525287	-0.0547769	-0.128658	0.131712
0.324607	0.51849	-0.649992	-0.927308	-0.631548	-0.590184	-0.440123	-0.0208156	-0.335637	0.110774
-0.311799	-0.0833591	-0.217537	-0.785692	-0.0745652	-0.562802	-0.165547	0.025978	0.309632	0.477859
1.63115	1.65099	-0.666296	-1.54644	-0.570872	-2.07846	-0.851138	-1.63646	-1.43189	-0.20677
-0.235885	-0.0142723	-0.0570993	-0.70405	-0.0992098	-0.629879	-0.0554991	0.257371	-0.240197	0.57065
-0.243168	0.0936523	-0.147883	-0.901202	-0.0737857	-0.686425	-0.21348	0.00314833	0.110874	0.409573
0.657243	1.14746	-0.422786	-1.0665	-0.226701	-0.915407	-0.393053	-0.495118	-1.70883	0.304704
-0.295613	0.657317	0.611161	-0.958059	0.00233014	-0.699838	-0.270968	0.181801	-0.894068	0.419172
-0.850583	0.632201	0.971094	-1.08568	0.167434	-0.615068	-0.404885	0.606207	-0.758967	0.609732
-0.382921	1.12707	0.87959	-1.27733	0.0787991	-0.847547	-0.458603	0.238118	-1.50879	0.512911
-1.00842	0.545938	1.50978	-1.14422	0.144177	-0.617836	-0.309911	0.371769	-0.369886	0.578375
-0.787907	1.20016	1.09989	-1.22444	0.0224177	-0.73105	-1.22858	0.195476	-0.179616	0.159994
-1.10752	0.599296	1.13794	-1.08457	0.14288	-0.318444	-0.571194	0.440994	-0.0748365	0.475039
-1.10441	0.74478	1.11826	-1.09637	0.323045	-0.266068	-0.476546	0.520615	-0.611278	0.562731
-0.771349	1.48494	0.555695	-1.22337	0.389411	-0.318371	-1.02615	0.275295	-1.51786	0.653825
0.020437	2.20536	0.105055	-1.79776	0.0981828	-0.643372	-1.06998	-0.56057	-2.24112	0.365421
-0.473067	1.80812	0.503571	-1.21047	0.341181	-0.136173	-1.16229	-0.572608	-1.57845	0.634502
-1.19213	1.34013	0.74599	-1.31662	0.362391	0.527612	-0.7487	0.0492587	-0.871886	0.541407
-1.38606	0.964183	0.773468	-1.21219	0.646223	0.330916	-0.436941	0.430056	-1.17284	0.956196
0.0673917	0.0867369	-0.735396	-0.579181	-0.9714	-0.0255756	-0.540242	0.118402	0.629174	0.126872
-0.0806823	0.0903145	-1.06579	-0.69194	-0.906419	0.266474	-0.509442	0.243967	0.643997	0.138923
-0.239684	0.333337	-0.770075	-0.755779	-0.99209	0.329636	-0.532564	0.810155	-0.0968613	0.293646
0.124167	0.429086	-0.992893	-0.72144	-0.97277	0.0385284	-0.521799	0.685054	-0.367702	0.151458
-0.0294314	0.31208	-1.04037	-0.76302	-1.01394	0.146695	-0.524485	0.811955	-0.0871197	0.143984
-0.620176	0.656812	-0.423807	-0.747016	-0.134822	0.00021993	-1.048	0.703736	0.0557679	0.15396
-1.00443	0.56995	0.0666628	-0.735448	0.187592	0.219729	-0.848698	0.617986	0.0744663	0.351029
-1.06038	0.308861	0.18132	-0.796645	0.126574	0.212226	-0.535596	0.658132	0.227757	0.396762
-1.04454	0.416243	0.0910453	-0.876166	0.156961	0.456844	-0.524889	0.39316	0.455621	0.15805
-1.03653	0.605249	-0.36736	-0.971577	0.16524	0.658916	-0.822357	0.0510771	0.500056	0.339455
-1.44561	0.487697	-0.241197	-0.955876	0.321666	1.03152	-0.857999	0.0307173	0.924539	0.45018
-1.1274	0.835404	-0.169385	-1.05438	0.296237	0.699732	-0.85568	0.0544803	0.0977639	0.434947
-1.21271	0.789589	-0.0653902	-0.977813	0.286575	0.713697	-0.824543	0.331167	-0.0766917	0.524616
0.375583	2.26775	0.00866881	-0.813635	0.393423	1.11209	-0.553369	0.501536	0.490164	-4.36241
-1.02479	0.987275	-0.324686	-1.01041	0.288679	0.770798	-0.837005	0.134646	-0.564738	0.68204
-1.27316	0.519459	-0.18204	-0.933997	0.325287	0.676407	-0.653135	0.44129	-0.0163995	0.710457
-1.35496	0.417377	-0.218872	-0.929786	0.334146	0.829561	-0.541872	0.480241	0.0852123	0.717314
-1.2338	0.723675	0.0543931	-0.975154	0.382297	0.659718	-0.53547	0.551767	-0.606908	0.725236
-1.84638	0.315758	0.732616	-0.976543	0.681212	0.70601	-0.491569	0.425847	0.528452	0.714158
-0.250098	0.977805	0.625738	-1.39254	0.527335	-1.52153	-0.980759	-1.15179	0.0330347	0.397656
-0.90997	0.603711	0.575401	-1.12621	0.70362	-0.510069	-0.732481	-0.741457	0.358311	0.633012
-0.166012	0.98222	0.290452	-1.33261	0.680749	-1.66929	-1.06851	-1.14768	-0.255012	0.622671
-0.482323	0.80701	0.24352	-1.16297	0.716356	-0.816913	-0.713053	-0.939958	-0.314718	0.726099
-0.159852	1.16021	0.120182	-1.24628	0.587284	-1.09638	-0.967692	-0.999421	-0.652131	0.544168
-0.316639	1.08539	0.408747	-1.21277	0.638644	-0.968181	-0.80985	-0.906857	-0.645546	0.552675
-0.003409	1.05237	0.395202	-1.48278	0.567089	-1.9833	-1.08623	-1.29173	-0.27019	0.569847
-1.07866	0.60627	0.72501	-1.08163	0.80301	-0.243827	-0.514369	-0.463022	-0.0347645	0.72598
5.02878	2.52196	-2.19832	0.19233	-1.39804	-2.35164	-1.05782	-2.84178	-1.63401	-3.52738
1.50998	-2.169	-1.16593	2.03557	-0.743883	-0.625145	0.812972	-0.383612	1.41386	0.152829
2.1949	-1.12813	-1.14063	1.75744	-0.794523	-0.880365	0.754592	-0.825254	-0.698171	0.382466
1.81808	-1.30075	-1.06792	1.90534	-0.793152	-0.676437	0.564467	-0.355654	-0.282593	0.401238
1.958	-1.45466	-1.04681	1.83584	-0.80177	-0.790794	0.875755	-0.566185	-0.279971	0.404974
1.99321	-1.44556	-1.19004	1.67626	-0.902718	-0.870648	0.893503	-0.427527	-0.253871	0.305563
2.06225	-1.57376	-1.29466	1.72326	-0.913208	-0.87902	0.871533	-0.782671	0.150555	0.309426
1.55673	-1.8432	-0.724357	1.90754	-0.712429	-0.741005	0.892598	-0.488223	0.562083	0.428126
2.52012	-0.671995	-1.25127	1.73048	-0.792706	-1.09831	-0.0384989	-2.06199	0.0930888	0.132319
2.4635	-1.17043	-1.6242	1.6354	-0.783386	-1.09473	0.562987	-1.46934	0.073469	0.101431
3.05519	-0.153024	-2.16616	1.02218	-0.96367	-1.82867	-0.378549	-2.0552	-0.292275	-0.226527
1.95566	-1.30447	-1.45125	1.556	-0.749411	-0.70607	0.53934	-1.17955	0.529833	0.141361
1.99202	-0.972832	-1.46606	1.556	-0.720903	-0.559748	0.378249	-1.17214	0.0807865	0.143348
1.51617	-1.17353	-1.42207	1.556	-0.531279	-0.27551	0.370944	-0.805823	0.519016	0.142137
2.11794	0.336221	-1.90017	0.791037	-0.715576	-0.704561	-0.522301	-1.34245	-1.0255	0.130392
1.96172	-0.202736	-1.80495	1.14394	-0.589362	-0.496978	-0.22749	-1.34206	-0.388494	0.108718
1.55361	-0.398441	-1.79818	0.980539	-0.521845	-0.541437	-0.28092	-0.81455	-0.0509489	0.162839
1.66829	0.210147	-1.53163	1.14755	-0.0323705	-0.142699	-0.228772	-1.27951	-1.09804	0.132721
0.856197	-0.727317	-1.19955	1.27513	0.456702	-0.340122	-0.144991	-0.95729	0.553511	0.225115
1.31994	-0.375821	-1.52802	0.961024	0.339762	-1.02189	-0.469564	-1.27873	0.292511	0.149938
1.09289	-0.446963	-1.20767	1.27421	0.495476	-0.0782018	0.210422	-0.947954	-0.393483	0.149498
1.99102	0.292408	-1.70661	0.617854	0.0373533	-1.57715	-0.866708	-1.90552	-0.185612	-0.0696237
0.738948	-0.864745	-1.18819	1.556	0.558975	0.17607	0.178459	-0.719235	0.255159	0.282634
1.89528	0.119657	-1.72109	0.783796	0.0230569	-1.06295	-0.378014	-1.53414	-0.666514	0.0407392
0.613766	-0.787527	-0.936977	1.43681	0.522131	0.188901	0.194648	-0.660396	0.11999	0.38136
1.74956	0.229617	-1.63417	0.825885	0.132257	-0.926085	-0.540938	-1.51496	-0.590787	-0.0057378
0.918811	-0.54699	-1.04864	1.53259	0.51574	0.212902	0.177644	-0.807238	-0.226468	0.156986
5.4489	2.90157	-2.2472	-0.114792	-1.37026	-2.85225	-1.07348	-2.80898	-1.7391	-4.36239
1.44057	-2.27567	-1.1916	2.03987	-0.733412	-0.622057	0.844925	-0.421105	1.41273	0.384461
5.17762	1.83724	-2.19965	0.746553	-1.81587	-2.45983	-0.587687	-2.71599	-2.82029	-1.83707
1.28402	-1.49688	-0.800096	2.00884	-0.990999	0.0578878	0.877103	0.860636	-0.292539	0.128518
1.86483	-1.54327	-0.971425	1.87754	-0.862024	-0.776089	0.890914	-0.296286	-0.221113	0.386926
1.85512	-1.75012	-1.11076	1.90755	-0.767138	-0.948359	0.901839	-0.310815	0.0829473	0.395233
2.40606	-1.05344	-1.03725	1.6834	-0.90171	-1.04794	0.669928	-1.30255	-0.279761	0.110985
0.137751	-1.42269	0.402913	1.90553	-0.0617488	0.921074	0.881283	-0.0517958	0.550505	0.424972
-0.0092254	-1.32985	0.748904	1.70761	-0.0503147	0.390463	0.554609	-0.0288855	0.576801	0.697154
0.39856	-1.21565	0.242886	1.59514	-0.0503147	0.145642	0.542563	-0.293635	0.519606	0.442174
0.620996	-1.17274	0.0333667	1.50603	0.089005	-0.672476	0.204061	-0.29484	0.571551	0.415476
0.38674	-1.42739	0.31872	1.556	0.259202	-0.625941	0.532824	-0.0211134	0.531277	0.507269
0.93304	-0.919418	0.544296	1.556	0.190038	-0.838475	0.439301	-0.825725	-0.0643727	0.430983
0.175858	-1.43137	0.637162	1.556	0.347978	-0.488947	0.55494	-0.165961	0.554265	0.710934
0.536491	-1.14235	0.241899	1.49492	0.323532	-0.707706	0.531292	0.0243756	-0.268442	0.668676
0.584937	-1.27189	0.173097	1.556	0.260698	-0.77175	0.531677	0.0361896	-0.0352831	0.608973
0.523552	-1.17712	0.326554	1.44536	0.28173	-0.75212	0.519449	0.0144359	0.0690013	0.442297
0.575089	-0.938082	0.459374	1.55599	0.440889	-0.674899	0.582055	0.0483836	-0.800017	0.69764
0.501001	-1.20825	0.288856	1.44266	0.396322	-0.917576	0.437103	0.0331898	0.187128	0.418065
0.7748	-1.00882	0.121219	1.45402	0.502042	-0.8117	0.310891	-0.995602	0.384885	0.427226
1.37683	-0.148054	0.306754	1.38734	0.310232	-0.854873	0.207152	-1.41611	-1.10843	0.429116
0.646918	-0.934557	0.36282	1.33316	0.364896	-0.956651	0.261214	-0.485011	0.165664	0.409631
0.59553	-0.582518	0.185899	1.25387	0.368482	-0.403416	0.316034	-0.367403	-0.497584	0.429945
0.529534	-0.54496	0.410136	1.13432	0.330428	-0.464843	0.349623	-0.285666	-0.430582	0.308857
-0.540597	-1.02791	0.767147	1.3981	0.508863	0.879218	0.694707	0.320021	0.0360832	0.708579
-0.513123	-0.632015	0.710877	1.26187	0.457319	0.942656	0.313547	0.205192	0.0754249	0.475741
-0.580468	-0.658444	0.913145	1.46634	0.579128	1.21122	0.600315	0.465996	-0.415999	0.522713
5.39417	2.53903	-2.16191	0.605212	-1.51791	-2.69819	-1.37385	-3.09272	-1.67783	-3.43233
1.36586	-2.23153	-0.953557	2.09923	-0.778998	-0.513267	0.813342	-0.41328	1.42512	0.382324
2.163	-1.19927	-1.10057	1.76182	-0.767258	-0.833641	0.863118	-0.787547	-0.616899	0.307861
2.14435	-1.1278	-1.23192	1.84698	-0.83014	-0.769774	0.554608	-0.83062	-0.387459	0.297839
1.92361	-1.51821	-1.08729	1.80531	-0.793835	-0.879621	0.893897	-0.408296	-0.279643	0.422566
2.32774	-1.23416	-1.18901	1.78555	-0.836874	-0.814773	0.867548	-1.16814	-0.281118	0.16128
2.01658	-1.59762	-1.05957	1.83887	-0.818581	-0.876444	0.868623	-0.939115	0.19311	0.382474
1.63775	-1.15206	-0.741239	1.91064	-0.729371	-0.657394	0.0583356	-0.955434	0.565077	0.30495
1.73008	-1.56516	-0.687219	1.7519	-0.745312	-0.801795	0.843517	-0.823929	0.297779	0.403472
1.73552	-1.44673	-1.19361	1.63303	-0.708023	-0.525566	0.837539	-0.780985	0.0908643	0.420115
2.45124	-1.01382	-1.69887	1.47565	-0.876799	-1.28294	0.206372	-1.57445	0.264257	0.142602
2.19222	-1.19329	-1.1904	1.556	-0.743173	-0.991905	0.756731	-1.15262	-0.114499	0.162245
1.32589	-1.40784	0.281392	1.556	-0.169606	-0.251884	1.55498	-1.15896	0.0186254	0.145779
1.44828	-1.43142	0.523291	1.556	-0.0521036	-0.3233	1.76096	-1.65249	0.0671556	0.119907
2.15291	-0.82341	-0.13157	1.556	-0.247358	-0.304427	1.62581	-1.78161	-0.967181	-0.165503
1.33431	-1.41288	0.384649	1.556	-0.162798	-0.146063	1.61746	-1.4345	0.168428	0.119698
1.58297	-1.02351	0.194271	1.556	-0.189897	-0.382093	1.19898	-1.5466	-0.202771	0.107723
2.23582	-0.589627	0.0163617	1.556	-0.184808	-0.311065	1.59153	-1.92157	-1.35735	-0.137192
1.70352	-1.34943	0.117771	1.556	-0.182322	-0.355467	1.69635	-1.55196	0.0412327	-0.161412
1.54295	-1.10352	0.321292	1.556	-0.127361	-0.215105	1.29956	-1.86315	0.321889	-0.15673
1.76929	-0.963546	0.17556	1.556	-0.0757289	-0.161942	1.57387	-1.9398	-0.585004	0.103833
1.41862	-1.01277	0.704479	1.556	-0.15923	-0.402269	1.08528	-1.80485	0.284896	-0.0022128
1.61678	-1.26438	0.169267	1.556	-0.0635938	-0.132436	1.91001	-1.28112	-0.483231	-0.129227
1.33078	-1.28162	0.358092	1.556	0.079865	0.156896	1.89338	-1.49825	-0.333574	0.105
1.3825	-1.55021	0.360816	1.556	0.087679	-0.256846	1.91911	-1.50401	0.0247983	0.122888
2.11542	-0.900273	-0.161855	1.556	0.0569099	-0.319109	1.61101	-2.35671	-0.511758	-0.1698
1.48094	-1.40804	0.624949	1.556	0.113517	-0.122107	1.91122	-2.27165	0.202241	0.132618
5.75199	3.07893	-2.57179	-0.0521911	-1.49979	-2.80066	-1.28629	-3.29079	-1.73182	-4.36241
0.976752	-2.31952	-1.00176	2.11052	-0.768819	0.00574512	0.849941	-0.0037908	1.59173	0.387379
2.15481	-1.34877	-1.21796	1.75161	-0.765226	-0.959198	0.862361	-0.788965	-0.438703	0.392385
2.16603	-1.46726	-1.20608	1.8819	-0.811786	-0.944753	0.86535	-0.760094	-0.284984	0.386229
2.04078	-1.76148	-1.28662	1.80891	-0.746081	-0.978061	1.19956	-0.399982	-0.276361	0.418126
2.7689	-0.798742	-1.41265	1.53712	-1.03514	-1.25895	0.554866	-1.50918	-0.688064	0.125461
1.81716	-1.48762	-1.20423	1.84932	-0.868588	-0.250543	0.864142	-0.847043	0.147862	0.384054
1.87419	-1.81542	-0.904971	1.90305	-0.849073	-0.955318	0.872374	-0.767727	0.534133	0.397371
1.97179	-1.87177	-1.2821	1.86683	-0.821469	-1.01487	0.87555	-0.774846	0.550829	0.401996
1.15778	-1.82937	-0.710013	1.86873	-0.0503147	-0.658917	0.891233	-0.381267	0.575477	0.433165
1.31034	-1.51136	-0.701808	1.556	0.184464	-1.01852	0.65985	-1.17216	0.685487	0.404932
1.3602	-1.86917	-0.716569	1.556	0.115665	-1.61398	0.872648	-0.411446	0.552789	0.399157
1.23421	-1.52696	-0.415361	1.556	0.200258	-0.89732	0.8875	-1.09664	0.486897	0.418437
0.564505	-1.71883	-0.141107	1.556	0.335849	-0.421591	1.05638	-0.159383	0.544734	0.415381
1.55002	-1.28692	-0.87763	1.556	0.0921139	-0.936355	0.883059	-0.791761	-0.316913	0.400494
0.945221	-1.85315	-0.498341	1.556	0.32644	-0.90533	1.10554	-0.395156	0.534563	0.443122
1.69324	-1.22265	-0.847233	1.556	0.106017	-1.05626	0.895469	-0.829598	-0.263925	0.121585
1.53771	-1.24649	-0.589949	1.556	0.0992527	-0.967932	0.905986	-0.954883	-0.305446	0.409718
0.954419	-1.6512	-0.27462	1.556	0.314747	-0.938327	0.885729	-0.616269	0.583631	0.401657
0.897816	-1.66081	-0.370068	1.556	0.324386	-0.72278	0.878537	-0.769004	0.748395	0.412712
1.20194	-1.23204	-0.336076	1.556	0.344246	-0.774425	0.900444	-0.826353	-0.245095	0.43855
0.868372	-1.53521	-0.0804854	1.556	0.339325	-0.741026	0.863739	-0.772422	0.558149	0.421311
0.322796	-2.11299	-0.233521	1.556	0.392933	-0.610478	1.22147	0.426087	0.557779	0.700778
0.314636	-1.64914	-0.0988093	1.556	0.463676	-0.534304	0.708515	0.0195138	0.533285	0.684264
0.615467	-1.97812	-0.0353876	1.556	0.375191	-0.862103	1.2335	0.0462634	0.576386	0.446222
0.495292	-1.63905	-0.206237	1.556	0.469626	-0.376801	0.893996	-0.405603	0.550134	0.609348
0.522092	-1.83794	0.028767	1.556	0.501183	-0.544901	1.21944	-0.278679	0.548056	0.509012
2.88686	-0.244465	-1.10997	0.507752	-0.932286	-1.44775	1.03586	-1.98255	-1.06102	-0.435453
2.09761	-1.20209	-1.62353	0.663847	-1.13059	-0.935746	0.993067	-0.992129	0.556869	-0.352406
1.73041	-1.60621	-1.18336	0.961188	-0.968675	-0.988254	1.53944	0.498909	-0.306925	-0.165282
1.46847	-1.1518	-1.08019	0.91492	-0.932553	-0.91249	0.790537	0.543635	-0.165214	-0.170469
1.78368	-1.64119	-1.19026	0.869824	-0.969425	-1.12797	1.55054	0.296898	-0.135061	-0.175486
1.15354	-1.61287	-0.984567	0.949603	-0.820207	-0.768149	1.074	0.565509	0.320634	0.0536728
1.63385	-1.4683	-1.1204	0.846919	-0.836937	-0.653773	1.58766	-0.14262	-0.363014	0.117098
1.19785	-1.62763	-0.707649	0.959491	-0.763951	-0.229032	1.60509	-0.116957	0.151931	0.145934
1.59524	-1.35307	-0.836851	0.686837	-0.897272	-0.634275	1.42236	-0.805539	0.145466	0.108482
1.49524	-1.61029	-0.873414	0.671781	-0.73839	-0.804164	1.55421	-0.798411	0.303095	0.284168
1.01454	-1.62924	-0.550373	0.77267	-0.570081	-0.697552	0.977237	-1.32444	0.944682	0.891346
1.37998	-1.55894	-0.449892	0.672917	-0.53435	-1.10707	1.45192	-1.01422	0.0849456	0.670241
1.25119	-1.52118	-0.233887	0.717951	-0.463314	-0.80342	1.58734	-1.04841	0.00748424	0.650569
1.09363	-1.79201	-0.318056	0.661553	-0.464732	-0.942267	1.54823	-0.969685	0.529601	0.716666
1.49452	-1.50004	-0.61924	0.663912	-0.606469	-0.926967	1.57694	-1.01047	-0.110799	0.584055
1.14343	-1.71255	-0.481394	0.705392	-0.434191	-0.780031	1.64884	-0.7733	0.132044	0.695267
0.0897439	-2.26798	-0.160624	0.655957	0.462826	-0.587645	1.93452	-0.162658	0.673088	0.989452
0.530851	-1.44434	-0.102254	0.555509	0.603372	-0.514302	1.59932	-1.14879	0.171054	0.688551
0.629134	-1.81429	0.00177226	0.536474	0.540155	-0.733196	1.92843	-1.35202	0.600914	0.642357
0.610234	-1.92332	-0.161337	0.629304	0.554435	-0.685663	1.93703	-1.20585	0.645473	0.664458
0.670935	-1.64656	0.142135	0.623176	0.604365	-0.559115	1.93688	-1.56963	0.317416	0.700226
0.258045	-1.59233	0.394393	0.5212	0.824128	-0.494289	1.77958	-1.43148	0.343086	0.936461
-0.0421604	-1.81026	0.345133	0.388544	0.931946	-0.432172	1.93905	-1.12354	0.434845	1.10936
-0.463718	-2.14013	0.566455	0.480577	1.00749	-0.332945	1.93905	-0.831807	0.896768	1.30825
-0.549024	-2.11154	0.631407	0.44468	1.08504	-0.336361	1.92408	-0.835068	0.809442	1.41782
0.28843	-1.81407	0.351168	0.376759	0.92808	-0.83367	1.91771	-1.7908	0.477128	1.25965
-0.2806	-1.89655	0.689953	0.441555	0.98837	-0.402102	1.93832	-0.978016	0.546053	1.20668
2.29236	-0.0260606	-1.19431	0.537287	-0.936792	0.289687	1.21658	-2.03892	-1.00002	-0.466698
1.50373	-2.04841	-1.44937	1.03472	-0.905092	-1.01905	1.25254	0.151953	1.1253	-0.19812
1.91011	-1.11188	-1.35744	0.789333	-1.05476	-0.981693	1.26384	0.415774	-0.851793	-0.203187
1.47299	-1.56313	-0.983761	0.830692	-0.876449	-0.897198	1.43025	0.414946	-0.0019669	-0.164806
0.616587	-2.23189	-0.560748	1.06982	-0.256363	-0.733095	1.60921	0.870785	0.805553	0.10689
1.13762	-1.6039	-0.600208	0.796045	-0.33314	-0.827529	1.55621	0.138305	0.222673	-0.16372
0.649897	-2.00441	-0.553395	1.07479	-0.202946	-0.57969	1.60899	1.05223	0.505028	-0.144147
0.345282	-1.64463	-0.336092	1.04085	-0.228417	0.203563	1.39379	0.741176	0.627824	-0.17338
0.995919	-1.71606	-0.635804	0.906564	-0.295461	-0.924593	1.25347	0.208543	0.742053	-0.181077
1.18302	-1.48241	-1.02383	0.836507	-0.290787	-1.07477	0.8703	-0.0397025	0.8774	-0.315552
0.91572	-2.20836	-0.829138	0.866488	-0.203611	-1.06995	1.55549	0.236303	1.28469	-0.153941
1.03265	-1.74279	-0.75852	0.726285	-0.167851	-0.962681	1.64267	0.48779	0.296671	-0.271603
0.840449	-1.81248	-0.702977	0.579197	-0.12431	-1.0164	1.80437	0.993834	0.052099	-0.21579
0.261034	-2.22229	-0.660159	0.361839	-0.07694	-0.691554	1.93905	0.977302	0.808626	0.141065
0.702175	-1.84093	-0.325481	0.652871	-0.0270585	-0.821047	1.93905	0.610693	-0.0860436	0.15964
0.553805	-2.09093	-0.229024	0.746917	0.0933839	-0.839039	1.93905	0.445115	0.452465	0.205657
0.557552	-2.07399	-0.0541135	0.682029	0.128977	-1.16109	1.88346	0.574603	0.440849	0.146497
0.497332	-1.41716	-0.0368273	0.642837	0.217484	-0.18601	1.93905	0.356961	-0.434043	0.0589631
0.32764	-1.68468	0.142646	0.612802	0.252813	-0.324867	1.92657	0.187777	0.238549	0.0934624
-0.059598	-1.0671	0.00727696	0.709195	0.356723	0.710195	1.33187	-0.0266211	0.0267371	0.262081
0.154345	-0.875615	0.0324383	0.404005	0.34951	0.401644	1.6439	0.203868	-0.778089	0.19574
0.0966633	-0.643345	-0.0989105	0.134612	0.287248	0.616076	1.51493	-0.0671069	-0.683528	0.167586
0.087746	-0.648872	-0.221487	0.1396	0.303618	0.542805	1.53156	0.214597	-1.03303	0.325139
-0.172871	-0.242653	-0.332826	0.230231	0.376674	0.931525	0.872328	0.209839	-0.996573	0.413305
0.00531512	-0.530643	-0.0780272	0.0916359	0.338552	0.74206	1.56291	0.0564801	-1.1751	0.416927
0.207493	-0.557272	-0.258163	0.0426355	0.274528	0.499944	1.33561	-0.495154	-0.538526	0.273384
-0.092067	-0.474799	-0.0238904	0.0849869	0.426217	0.805923	1.58804	0.261796	-1.37021	0.409684
2.81668	-0.855686	-1.23401	0.732406	-1.06785	-1.66002	1.23054	-1.38427	-0.564779	-0.446654
1.29041	-2.36176	-1.31194	1.10386	-0.913922	-0.863424	1.54986	0.540657	1.27417	-0.198675
1.69554	-1.64784	-1.31745	0.76298	-1.10216	-1.14179	1.55728	0.843278	-0.338548	-0.178735
1.29662	-1.99254	-1.06964	1.07295	-0.86786	-0.803162	1.57053	0.821682	0.333904	-0.102319
1.68348	-1.34984	-1.28693	0.716698	-1.10247	-0.949844	1.32769	0.577099	-0.419458	-0.176359
1.04293	-1.55309	-1.03117	0.963038	-0.125049	-0.692958	1.24959	0.3306	0.264537	-0.158496
1.1641	-1.39322	-1.00994	0.94052	-0.0503147	-0.953872	1.22882	0.552507	-0.224103	-0.195727
0.940464	-1.92335	-0.711804	1.02271	-0.0503147	-0.867435	1.58098	0.465693	0.539283	-0.183187
1.19135	-2.05599	-1.07227	0.929111	0.0104702	-0.965972	1.93905	0.391157	0.425903	-0.3393
1.35216	-1.86194	-1.6711	0.709178	-0.0776442	-1.24776	1.55626	0.477056	0.426241	-0.396176
1.34411	-1.73659	-1.7101	0.882081	-0.0190159	-1.12711	1.20742	0.262138	0.776972	-0.543993
0.854699	-1.65653	-0.629671	0.800927	0.104282	-0.926864	1.59874	0.772677	0.0739905	-0.313417
-0.801172	-2.34821	0.287757	0.922779	0.464506	0.190466	1.57385	1.13238	1.53723	0.411067
-0.328558	-2.37364	0.154097	0.7589	0.471199	-0.716382	1.58357	0.8533	1.38673	0.411893
0.142308	-1.89851	-0.018896	0.738051	0.368716	-0.743822	1.57013	0.608277	0.421852	0.403846
-0.353248	-2.27697	0.0837997	0.797067	0.465645	-0.513716	1.59896	1.01737	1.10971	0.419824
0.197375	-1.72713	-0.0757624	0.601329	0.399907	-0.652168	1.55272	0.376675	0.462769	0.228472
-0.212857	-1.5645	-0.119339	0.538676	0.5255	-0.122068	1.55762	0.910697	-0.0253407	0.413132
-0.111115	-1.65961	-0.264362	0.500884	0.600415	-0.801617	1.10416	0.620479	0.634266	0.425089
-0.220361	-1.73659	-0.289936	0.651741	0.64515	-0.740259	1.04602	0.953886	0.657997	0.398019
-0.392321	-1.941	-0.243862	0.745081	0.693145	-0.554524	1.22149	1.18847	0.753188	0.427604
0.357626	-1.37762	-0.438202	0.533776	0.527961	-1.37452	0.861001	0.726322	0.170952	0.185827
0.15038	-1.70828	-0.52722	0.55665	0.576635	-1.50437	0.89942	1.03478	0.419614	0.402274
0.0748349	-1.87969	-0.387177	0.677093	0.661311	-1.4641	1.09566	1.20313	0.410966	0.397717
0.051505	-1.51269	-0.333644	0.70232	0.656862	-1.62242	0.503303	1.23137	0.343612	0.400972
-0.0852823	-1.5735	-0.293379	0.702675	0.672309	-1.36486	0.455772	0.895669	0.841207	0.388999
0.0879404	-1.94424	-0.153474	0.648282	0.678623	-1.76779	1.10412	1.1813	0.480607	0.423245
2.83721	-0.817713	-1.24574	0.710025	-1.04143	-1.6506	1.22935	-1.47045	-0.572565	-0.464096
1.37777	-2.05333	-1.42013	0.86141	-1.05178	-0.880123	1.39143	0.465054	1.00735	-0.203795
1.59856	-1.91735	-1.28467	1.02582	-1.01005	-1.16909	1.54743	1.02102	-0.0185969	-0.18158
1.3297	-1.96054	-1.30125	0.914447	-0.966357	-0.832533	1.57595	0.999453	0.274759	-0.165604
1.55084	-1.67227	-1.25627	0.915165	-0.793115	-0.920198	1.54265	0.579525	-0.142191	-0.171673
1.30049	-1.68588	-1.37332	0.681335	-0.637657	-1.37269	1.22048	0.948229	-0.0335544	0.0176474
1.37462	-1.70129	-1.17448	0.622825	-0.603325	-1.98306	1.19123	1.29207	-0.341869	0.0754837
0.889622	-2.27446	-0.75411	0.859107	-0.577412	-1.7442	1.1342	1.0413	1.11993	0.128101
1.3417	-1.80425	-0.82129	0.739081	-0.586232	-2.04844	1.05135	0.880863	0.476623	-0.184682
0.985895	-2.00934	-0.931307	0.726715	-0.536824	-1.30233	1.39967	1.05279	0.699785	-0.205876
1.03182	-1.99494	-0.877483	0.791074	-0.47334	-1.4919	1.23029	0.880637	0.858001	-0.196786
0.998824	-1.58356	-0.769776	0.807508	-0.24514	-1.34953	1.05563	0.842952	0.298723	-0.195676
0.239031	-2.20028	-0.696059	0.829472	0.334103	-1.23833	1.23575	1.27699	1.18299	-0.0758295
-0.507262	-1.60445	-0.171098	0.480941	0.386621	0.0303356	1.20181	1.40671	0.961132	-0.188869
-0.113558	-0.648816	-0.151179	0.430988	0.34173	0.360084	0.904442	0.856348	-0.291431	-0.187429
-0.177043	-0.653891	-0.0815642	0.432473	0.395395	0.497713	1.01505	0.970863	-0.246642	-0.371831
0.118154	-0.358451	-0.645487	0.148393	0.211187	0.328469	0.901941	1.15036	-0.741655	-0.481945
0.0813144	-0.0889528	-0.069516	0.411456	0.338904	0.690283	0.915825	0.849856	-1.12282	-0.458774
-0.280361	-0.782574	0.0860811	0.388002	0.406675	0.535062	0.968578	0.53803	0.474561	-0.451309
-0.309406	-0.451364	-0.0987584	0.341991	0.428444	1.01503	1.0045	0.608361	-0.269733	-0.300037
-0.959619	-0.677942	0.323104	0.539961	0.675844	1.27698	0.899779	0.918766	-0.215635	0.324789
-1.33459	-0.717291	0.835146	0.317644	0.711748	1.21935	0.900551	1.02958	0.0492815	0.405442
-1.11166	-0.155048	0.489666	-0.0147104	0.640017	1.20804	0.529235	0.562448	-0.287297	0.399811
-1.3638	-0.574003	0.59684	-0.0199882	0.722802	1.10171	0.887215	1.18431	-0.194576	0.436011
-1.37033	-0.487103	0.679175	-0.0360579	0.784237	1.12363	0.872037	1.07023	-0.279801	0.452864
-1.68315	-0.504057	0.746108	-0.217777	0.943324	1.20665	0.879095	1.1908	-0.218455	0.592018
-1.71171	-0.503523	0.881772	-0.155637	1.07208	0.887077	0.724103	1.26653	-0.310433	0.732194

## Sheet: Fig4A
Y / X	-3.50647	-3.47551	-3.44454	-3.41358	-3.38261	-3.35165	-3.32068	-3.28972	-3.25875	-3.22779	-3.19682	-3.16586	-3.1349	-3.10393	-3.07297	-3.042	-3.01104	-2.98007	-2.94911	-2.91814	-2.88718	-2.85621	-2.82525	-2.79428	-2.76332	-2.73235	-2.70139	-2.67042	-2.63946	-2.60849	-2.57753	-2.54657	-2.5156	-2.48464	-2.45367	-2.42271	-2.39174	-2.36078	-2.32981	-2.29885	-2.26788	-2.23692	-2.20595	-2.17499	-2.14402	-2.11306	-2.08209	-2.05113	-2.02016
-3.40033	1.02e-05	1.27e-05	1.57e-05	1.94e-05	2.39e-05	2.92e-05	3.56e-05	4.32e-05	5.22e-05	6.28e-05	7.52e-05	8.98e-05	0.00010665	0.00012619	0.00014871	0.00017451	0.00020397	0.00023742	0.00027523	0.0003178	0.00036548	0.00041865	0.00047767	0.00054291	0.00061469	0.00069332	0.0007791	0.00087228	0.00097309	0.00108171	0.00119831	0.001323	0.00145591	0.00159709	0.00174663	0.00190457	0.002071	0.00224601	0.00242972	0.00262234	0.00282413	0.00303545	0.00325677	0.00348871	0.00373203	0.00398767	0.00425673	0.00454053	0.00484059
-3.37717	1.14e-05	1.42e-05	1.76e-05	2.17e-05	2.67e-05	3.26e-05	3.98e-05	4.82e-05	5.83e-05	7.01e-05	8.4e-05	0.0001002	0.00011905	0.00014085	0.00016597	0.00019476	0.00022762	0.00026493	0.00030711	0.00035458	0.00040775	0.00046703	0.00053284	0.00060556	0.00068557	0.0007732	0.00086878	0.00097257	0.00108483	0.00120576	0.00133551	0.00147423	0.001622	0.00177889	0.00194494	0.0021202	0.00230472	0.00249854	0.00270179	0.0029146	0.00313723	0.00336999	0.00361333	0.00386785	0.00413429	0.00441357	0.00470682	0.00501534	0.00534067
-3.35401	1.27e-05	1.58e-05	1.96e-05	2.42e-05	2.97e-05	3.64e-05	4.43e-05	5.37e-05	6.49e-05	7.81e-05	9.35e-05	0.00011159	0.00013258	0.00015685	0.00018481	0.00021685	0.00025341	0.00029493	0.00034186	0.00039468	0.00045383	0.00051978	0.00059298	0.00067385	0.00076281	0.00086024	0.00096648	0.00108183	0.00120656	0.00134087	0.00148495	0.00163891	0.00180284	0.00197679	0.0021608	0.00235486	0.002559	0.00277324	0.00299765	0.00323233	0.00347749	0.00373342	0.00400052	0.00427936	0.00457065	0.00487531	0.00519444	0.00552936	0.00588162
-3.33085	1.42e-05	1.76e-05	2.18e-05	2.69e-05	3.31e-05	4.04e-05	4.93e-05	5.97e-05	7.22e-05	8.68e-05	0.00010395	0.000124	0.0001473	0.00017426	0.0002053	0.00024087	0.00028146	0.00032756	0.00037966	0.00043827	0.00050392	0.00057711	0.00065833	0.00074807	0.00084676	0.00095482	0.00107264	0.00120053	0.00133878	0.00148763	0.00164723	0.00181773	0.00199919	0.00219164	0.00239509	0.00260952	0.00283491	0.00307123	0.00331851	0.00357682	0.00384629	0.00412718	0.00441985	0.00472483	0.00504279	0.00537462	0.00572141	0.00608448	0.00646537
-3.30769	1.57e-05	1.96e-05	2.42e-05	2.99e-05	3.67e-05	4.49e-05	5.46e-05	6.63e-05	8e-05	9.62e-05	0.00011526	0.00013747	0.00016328	0.00019314	0.00022753	0.00026694	0.00031189	0.00036294	0.00042063	0.00048554	0.00055823	0.00063926	0.00072917	0.00082849	0.00093772	0.0010573	0.00118765	0.00132912	0.00148201	0.00164658	0.00182299	0.00201137	0.00221178	0.00242423	0.00264869	0.00288512	0.00313344	0.00339359	0.00366553	0.00394928	0.00424493	0.00455266	0.00487279	0.00520579	0.0055523	0.00591318	0.00628947	0.00668248	0.00709376
-3.28453	1.74e-05	2.17e-05	2.68e-05	3.31e-05	4.06e-05	4.97e-05	6.05e-05	7.33e-05	8.85e-05	0.00010647	0.0001275	0.00015205	0.00018058	0.00021359	0.00025159	0.00029513	0.00034481	0.00040121	0.00046495	0.00053665	0.00061694	0.00070644	0.00080574	0.00091541	0.00103601	0.00116802	0.0013119	0.00146802	0.00163672	0.00181825	0.00201279	0.00222045	0.00244129	0.0026753	0.00292241	0.00318253	0.00345554	0.00374133	0.00403979	0.00435089	0.00467463	0.00501115	0.0053607	0.00572369	0.00610071	0.00649255	0.00690025	0.00732507	0.00776854
-3.26137	1.93e-05	2.4e-05	2.97e-05	3.66e-05	4.49e-05	5.49e-05	6.68e-05	8.1e-05	9.77e-05	0.00011753	0.00014072	0.0001678	0.00019926	0.00023565	0.00027755	0.00032556	0.00038032	0.00044248	0.00051274	0.00059176	0.00068024	0.00077885	0.00088826	0.00100908	0.00114192	0.00128732	0.00144575	0.00161765	0.00180335	0.00200312	0.00221716	0.00244557	0.00268838	0.00294556	0.00321701	0.00350258	0.0038021	0.00411541	0.00444232	0.00478272	0.00513656	0.00550388	0.00588487	0.00627987	0.0066894	0.0071142	0.00755526	0.00801379	0.00849132
-3.23821	2.13e-05	2.64e-05	3.27e-05	4.03e-05	4.95e-05	6.05e-05	7.36e-05	8.92e-05	0.00010768	0.00012945	0.00015497	0.00018476	0.00021938	0.00025941	0.00030549	0.0003583	0.00041852	0.00048688	0.00056413	0.00065101	0.00074829	0.00085669	0.00097694	0.00110974	0.00125572	0.00141548	0.00158954	0.00177836	0.0019823	0.00220166	0.00243661	0.00268726	0.00295363	0.00323564	0.00353317	0.003846	0.00417392	0.00451667	0.00487401	0.00524575	0.00563173	0.00603194	0.00644645	0.00687554	0.00731965	0.00777945	0.00825586	0.00875006	0.00926353
-3.21505	2.34e-05	2.91e-05	3.6e-05	4.44e-05	5.44e-05	6.65e-05	8.09e-05	9.81e-05	0.00011837	0.00014226	0.00017029	0.00020299	0.00024099	0.00028492	0.00033549	0.00039343	0.0004595	0.00053451	0.00061925	0.00071455	0.00082124	0.00094013	0.001072	0.0012176	0.00137765	0.00155278	0.00174356	0.00195049	0.00217395	0.00241424	0.00267156	0.002946	0.00323755	0.00354611	0.0038715	0.00421346	0.0045717	0.00494588	0.00533569	0.00574082	0.00616106	0.00659627	0.00704644	0.00751175	0.00799255	0.00848943	0.00900325	0.00953511	0.0100864
-3.19189	2.58e-05	3.2e-05	3.96e-05	4.87e-05	5.98e-05	7.3e-05	8.88e-05	0.0001076	0.00012983	0.00015602	0.00018671	0.00022253	0.00026414	0.00031224	0.00036761	0.00043104	0.00050337	0.00058546	0.0006782	0.0007825	0.00089924	0.00102931	0.00117358	0.00133286	0.00150792	0.00169945	0.00190807	0.00213431	0.00237859	0.00264121	0.00292239	0.00322219	0.00354058	0.00387744	0.00423252	0.0046055	0.00499602	0.00540366	0.00582801	0.00626867	0.00672531	0.00719769	0.00768569	0.00818939	0.00870903	0.00924511	0.00979841	0.0103699	0.0109611
-3.16873	2.83e-05	3.51e-05	4.34e-05	5.34e-05	6.55e-05	8e-05	9.73e-05	0.00011781	0.00014211	0.00017073	0.00020428	0.00024342	0.00028888	0.00034144	0.00040192	0.00047119	0.00055018	0.00063982	0.00074109	0.00085495	0.0009824	0.00112438	0.00128185	0.00145568	0.00164671	0.00185569	0.00208329	0.00233007	0.00259648	0.00288286	0.00318939	0.00351615	0.00386308	0.00423	0.00461662	0.00502256	0.00544736	0.00589052	0.00635151	0.00682985	0.00732507	0.00783681	0.00836485	0.00890913	0.00946979	0.0100472	0.0106421	0.0112554	0.0118883
-3.14557	3.1e-05	3.84e-05	4.75e-05	5.84e-05	7.16e-05	8.74e-05	0.0001063	0.00012872	0.00015523	0.00018645	0.00022303	0.0002657	0.00031526	0.00037255	0.00043846	0.00051396	0.00060002	0.00069768	0.00080799	0.00093202	0.00107082	0.00122545	0.00139692	0.00158618	0.00179415	0.00202164	0.00226937	0.00253793	0.00282782	0.00313937	0.00347279	0.00382812	0.00420529	0.00460407	0.00502411	0.00546494	0.00592604	0.00640679	0.00690656	0.00742474	0.00796073	0.00851407	0.00908437	0.00967145	0.0102753	0.0108963	0.0115348	0.0121919	0.0128685
-3.12241	3.39e-05	4.2e-05	5.19e-05	6.38e-05	7.82e-05	9.54e-05	0.00011596	0.00014036	0.00016922	0.00020319	0.000243	0.00028942	0.00034333	0.00040563	0.0004773	0.00055938	0.00065294	0.00075909	0.00087898	0.00101377	0.00116459	0.0013326	0.00151887	0.00172447	0.00195036	0.00219742	0.00246643	0.00275803	0.00307273	0.00341089	0.00377272	0.00415825	0.00456737	0.0049998	0.00545513	0.00593282	0.00643224	0.00695266	0.00749335	0.00805354	0.00863252	0.00922967	0.00984446	0.0104766	0.0111259	0.0117925	0.0124769	0.0131797	0.0139021
-3.09925	3.7e-05	4.58e-05	5.66e-05	6.96e-05	8.52e-05	0.00010392	0.00012625	0.00015277	0.00018411	0.000221	0.00026421	0.00031461	0.00037311	0.00044071	0.00051848	0.00060751	0.00070899	0.00082411	0.00095412	0.00110025	0.00126377	0.00144588	0.00164778	0.0018706	0.00211538	0.00238308	0.00267452	0.0029904	0.00333125	0.00369746	0.00408922	0.00450657	0.00494934	0.00541722	0.00590972	0.00642621	0.00696596	0.00752814	0.00811187	0.00871625	0.00934043	0.0099836	0.0106451	0.0113245	0.0120214	0.0127359	0.0134682	0.0142189	0.0149889
-3.07609	4.03e-05	5e-05	6.16e-05	7.57e-05	9.27e-05	0.00011298	0.0001372	0.00016595	0.00019993	0.0002399	0.00028672	0.0003413	0.00040466	0.00047785	0.00056203	0.00065839	0.00076821	0.00089278	0.00103343	0.00119152	0.00136837	0.00156533	0.00178367	0.00202459	0.00228924	0.00257863	0.00289365	0.00323504	0.00360337	0.00399904	0.00442225	0.00487301	0.00535113	0.00585623	0.00638775	0.00694497	0.00752706	0.00813305	0.00876193	0.00941266	0.0100842	0.0107756	0.011486	0.0122148	0.0129616	0.013726	0.0145083	0.0153089	0.0161286
-3.05293	4.39e-05	5.43e-05	6.7e-05	8.23e-05	0.00010063	0.00012263	0.00014884	0.00017995	0.0002167	0.00025992	0.00031054	0.00036954	0.00043799	0.00051707	0.00060799	0.00071206	0.00083064	0.00096513	0.00111695	0.00128757	0.00147844	0.00169096	0.00192653	0.00218644	0.0024719	0.00278402	0.00312374	0.00349186	0.00388898	0.00431551	0.00477165	0.0052574	0.00577252	0.00631658	0.00688895	0.00748881	0.00811519	0.00876702	0.00944313	0.0101423	0.0108634	0.0116052	0.0123667	0.0131471	0.0139458	0.0147623	0.0155967	0.0164491	0.0173203
-3.02977	4.77e-05	5.9e-05	7.27e-05	8.92e-05	0.00010911	0.00013287	0.00016119	0.00019478	0.00023446	0.0002811	0.00033571	0.00039934	0.00047316	0.0005584	0.0006564	0.00076855	0.0008963	0.00104117	0.00120469	0.00138843	0.00159394	0.00182274	0.00207632	0.00235607	0.00266329	0.00299916	0.00336469	0.00376072	0.00418789	0.00464664	0.00513716	0.00565943	0.00621318	0.00679791	0.0074129	0.00805723	0.00872983	0.00942947	0.0101548	0.0109045	0.0116772	0.0124715	0.0132862	0.0141204	0.014973	0.0158437	0.0167321	0.0176384	0.018563
-3.00661	5.18e-05	6.4e-05	7.88e-05	9.67e-05	0.00011811	0.00014375	0.00017429	0.00021049	0.00025323	0.00030347	0.00036226	0.00043075	0.00051018	0.00060188	0.00070728	0.00082786	0.0009652	0.00112092	0.00129665	0.00149407	0.00171486	0.00196063	0.00223298	0.00253341	0.0028633	0.0032239	0.0036163	0.00404139	0.00449985	0.00499213	0.00551844	0.00607871	0.00667265	0.00729968	0.00795901	0.00864961	0.00937027	0.0101196	0.0108962	0.0116984	0.0125247	0.0133735	0.0142435	0.0151334	0.0160422	0.016969	0.0179134	0.0188753	0.0198551
-2.98345	5.62e-05	6.94e-05	8.54e-05	0.00010459	0.00012769	0.00015529	0.00018816	0.0002271	0.00027307	0.00032707	0.00039024	0.0004638	0.0005491	0.00064754	0.00076065	0.00089004	0.00103737	0.00120437	0.00139281	0.00160448	0.00184114	0.00210456	0.00239642	0.00271833	0.00307175	0.00345804	0.00387833	0.00433358	0.00482451	0.00535159	0.00591502	0.00651472	0.00715033	0.00782124	0.00852654	0.00926511	0.0100356	0.0108365	0.0116661	0.0125227	0.0134046	0.01431	0.0152372	0.0161848	0.0171515	0.0181364	0.0191387	0.0201581	0.0211948
-2.96029	6.09e-05	7.51e-05	9.23e-05	0.00011302	0.00013786	0.00016753	0.00020284	0.00024466	0.00029399	0.00035193	0.00041968	0.00049854	0.00058994	0.00069541	0.00081655	0.00095509	0.0011128	0.00129153	0.00149316	0.0017196	0.00197274	0.00225444	0.00256652	0.00291066	0.00328846	0.00370133	0.00415049	0.00463695	0.00516147	0.00572453	0.00632635	0.00696681	0.00764552	0.00836178	0.00911461	0.00990276	0.0107247	0.0115789	0.0124634	0.0133762	0.0143155	0.0152792	0.0162655	0.0172727	0.0182992	0.0193439	0.0204059	0.0214845	0.0225798
-2.93713	6.6e-05	8.13e-05	9.97e-05	0.00012198	0.00014866	0.00018051	0.00021837	0.00026321	0.00031606	0.00037811	0.00045062	0.000535	0.00063276	0.00074552	0.00087501	0.00102304	0.00119151	0.00138238	0.00159767	0.00183939	0.00210956	0.00241016	0.00274312	0.00311024	0.00351319	0.00395349	0.00443243	0.00495108	0.00551023	0.0061104	0.00675178	0.00743425	0.00815737	0.00892037	0.00972217	0.0105614	0.0114365	0.0123454	0.0132864	0.0142571	0.0152555	0.0162793	0.0173265	0.018395	0.0194831	0.0205893	0.0217126	0.022852	0.0240074
-2.91397	7.14e-05	8.78e-05	0.00010766	0.00013153	0.00016014	0.00019426	0.00023481	0.00028279	0.00033932	0.00040565	0.00048312	0.00057324	0.0006776	0.00079792	0.00093605	0.0010939	0.0012735	0.00147693	0.00170631	0.00196379	0.00225153	0.00257161	0.00292607	0.00331684	0.00374569	0.0042142	0.00472377	0.00527551	0.00587026	0.00650855	0.00719059	0.00791622	0.00868496	0.00949596	0.010348	0.0112397	0.0121692	0.0131346	0.0141335	0.0151637	0.0162228	0.0173083	0.0184179	0.0195493	0.0207005	0.0218699	0.023056	0.0242578	0.0254746
-2.89081	7.72e-05	9.48e-05	0.00011612	0.00014171	0.00017234	0.00020886	0.00025221	0.00030348	0.00036384	0.00043461	0.00051725	0.00061331	0.00072451	0.00085267	0.00099973	0.00116772	0.0013588	0.00157516	0.00181906	0.00209277	0.00239856	0.00273866	0.00311521	0.00353025	0.00398566	0.00448312	0.00502408	0.00560973	0.00624096	0.0069183	0.00764197	0.00841179	0.00922723	0.0100874	0.0109909	0.0119363	0.0129216	0.0139446	0.0150029	0.0160939	0.0172151	0.0183637	0.0195371	0.0207329	0.0219488	0.0231827	0.024433	0.0256985	0.0269782
-2.86765	8.34e-05	0.00010236	0.00012518	0.00015257	0.00018533	0.00022435	0.00027063	0.00032532	0.00038968	0.00046508	0.00055307	0.0006553	0.00077357	0.00090982	0.00106609	0.00124454	0.00144743	0.0016771	0.00193591	0.00222627	0.00255058	0.00291118	0.00331036	0.00375024	0.00423282	0.00475987	0.00533292	0.00595321	0.00662168	0.00733889	0.00810506	0.00891998	0.00978307	0.0106933	0.0116494	0.0126496	0.0136917	0.0147735	0.0158923	0.0170455	0.01823	0.0194429	0.0206815	0.021943	0.0232247	0.0245245	0.0258403	0.0271706	0.0285143
-2.84449	9.02e-05	0.00011046	0.00013488	0.00016417	0.00019916	0.0002408	0.00029015	0.00034842	0.00041692	0.00049713	0.00059067	0.00069928	0.00082486	0.00096945	0.00113521	0.00132442	0.00153944	0.00178275	0.00205684	0.00236425	0.0027075	0.00308907	0.00351134	0.00397658	0.00448686	0.00504407	0.00564981	0.00630538	0.00701176	0.00776955	0.00857895	0.00943974	0.0103513	0.0113125	0.012322	0.0133778	0.0144778	0.0156194	0.0167997	0.0180159	0.0192649	0.0205433	0.0218481	0.0231763	0.024525	0.0258917	0.0272741	0.0286703	0.030079
-2.82133	9.74e-05	0.00011917	0.00014529	0.00017658	0.00021392	0.0002583	0.00031086	0.00037285	0.00044568	0.00053088	0.00063016	0.00074536	0.00087848	0.00103167	0.00120718	0.00140743	0.0016349	0.00189217	0.00218189	0.00250671	0.00286929	0.00327222	0.00371801	0.00420905	0.00474751	0.00533536	0.0059743	0.00666568	0.00741053	0.00820947	0.0090627	0.00996998	0.0109306	0.0119435	0.0130071	0.0141193	0.0152779	0.01648	0.0177228	0.0190029	0.020317	0.0216618	0.0230338	0.0244296	0.0258462	0.0272807	0.0287305	0.0301936	0.0316682
-2.79818	0.00010531	0.00012857	0.00015649	0.00018988	0.00022969	0.00027695	0.00033286	0.00039874	0.00047605	0.00056643	0.00067166	0.00079367	0.00093457	0.00109659	0.00128212	0.00149368	0.00173388	0.00200543	0.0023111	0.00265366	0.00303591	0.00346056	0.00393024	0.00444745	0.00501448	0.00563338	0.00630593	0.00703355	0.0078173	0.00865784	0.00955536	0.0105096	0.0115199	0.0125849	0.0137031	0.0148723	0.01609	0.0173533	0.0186589	0.0200036	0.0213837	0.0227954	0.0242352	0.0256994	0.0271845	0.0286875	0.0302056	0.0317361	0.0332773
-2.77501	0.00011385	0.00013873	0.00016855	0.00020417	0.00024658	0.00029686	0.00035627	0.0004262	0.00050819	0.00060394	0.00071532	0.00084436	0.00099326	0.00116437	0.00136018	0.00158332	0.00183653	0.00212264	0.00244454	0.00280515	0.00320737	0.00365405	0.00414794	0.00469164	0.00528755	0.00593781	0.00664428	0.00740845	0.00823142	0.00911387	0.010056	0.0110575	0.0121177	0.0132353	0.0144084	0.0156348	0.016912	0.0182368	0.0196058	0.0210154	0.0224618	0.023941	0.025449	0.026982	0.0285362	0.0301082	0.0316949	0.0332934	0.0349016
-2.75185	0.00012313	0.00014973	0.00018158	0.00021956	0.00026469	0.00031815	0.00038123	0.00045539	0.00054224	0.00064356	0.00076131	0.00089761	0.00105476	0.00123519	0.00144153	0.00167651	0.001943	0.00224394	0.00258235	0.00296127	0.00338373	0.0038527	0.00437105	0.00494149	0.00556651	0.00624837	0.00698897	0.00778989	0.00865227	0.00957681	0.0105637	0.0116127	0.0127229	0.0138931	0.0151213	0.0164052	0.017742	0.0191284	0.0205609	0.0220356	0.0235485	0.0250952	0.0266717	0.0282737	0.0298973	0.0315385	0.0331941	0.034861	0.0365365
-2.7287	0.00013325	0.00016169	0.00019568	0.00023615	0.00028418	0.00034098	0.0004079	0.00048648	0.00057839	0.0006855	0.00080985	0.00095364	0.00111926	0.00130928	0.0015264	0.00177349	0.0020535	0.00236953	0.00272469	0.00312217	0.0035651	0.00405658	0.0045996	0.00519695	0.00585126	0.00656484	0.0073397	0.00817746	0.00907931	0.010046	0.0110777	0.0121741	0.0133343	0.0145571	0.0158403	0.0171815	0.0185778	0.0200259	0.0215217	0.0230615	0.0246407	0.026255	0.0278999	0.029571	0.0312638	0.0329744	0.034699	0.0364342	0.0381771
-2.70554	0.0001443	0.00017472	0.00021099	0.00025411	0.00030519	0.0003655	0.00043646	0.00051966	0.00061686	0.00072998	0.00086116	0.00101269	0.00118705	0.00138691	0.00161507	0.00187451	0.00216831	0.00249966	0.00287182	0.00328807	0.00375167	0.00426584	0.00483366	0.00545806	0.00614174	0.0068871	0.00769623	0.0085708	0.00951206	0.0105208	0.0115971	0.0127408	0.0139508	0.0152259	0.0165639	0.0179622	0.0194177	0.0209269	0.0224859	0.0240903	0.0257357	0.0274172	0.0291303	0.0308701	0.032632	0.0344117	0.0362051	0.0380085	0.0398187
-2.68238	0.0001564	0.00018893	0.00022765	0.00027358	0.0003279	0.00039192	0.00046713	0.00055517	0.00065788	0.00077727	0.00091553	0.00107506	0.00125842	0.00146838	0.00170785	0.0019799	0.00228774	0.00263466	0.00302403	0.00345924	0.00394369	0.00448069	0.00507342	0.00572493	0.00643799	0.00721511	0.00805843	0.00896969	0.00995017	0.0110007	0.0121213	0.0133119	0.0145714	0.0158984	0.0172906	0.0187455	0.0202597	0.0218296	0.0234511	0.0251197	0.0268305	0.0285788	0.0303594	0.0321674	0.0339979	0.0358462	0.037708	0.0395793	0.0414565
-2.65922	0.00016969	0.00020449	0.00024582	0.00029475	0.0003525	0.00042045	0.00050014	0.00059327	0.00070175	0.00082766	0.00097328	0.00114108	0.00133373	0.00155407	0.00180513	0.00209006	0.00241219	0.00277491	0.00318171	0.00363608	0.00414152	0.00470144	0.00531916	0.00599778	0.00674019	0.00754896	0.0084263	0.00937402	0.0103934	0.0114853	0.0126499	0.0138869	0.0151953	0.0165735	0.0180194	0.0195301	0.0211022	0.0227321	0.0244152	0.0261471	0.0279226	0.0297367	0.0315842	0.0334596	0.035358	0.0372742	0.0392037	0.0411422	0.0430858
-2.63606	0.00018431	0.00022155	0.00026568	0.00031781	0.00037923	0.00045134	0.00053576	0.00063425	0.00074878	0.0008815	0.00103478	0.00121116	0.0014134	0.00164442	0.00190736	0.00220546	0.00254214	0.0029209	0.00334533	0.00381903	0.00434559	0.00492854	0.00557126	0.00627696	0.00704861	0.00788886	0.00879998	0.00978382	0.0108417	0.0119746	0.0131825	0.0144653	0.0158218	0.0172505	0.0187491	0.0203147	0.0219438	0.0236325	0.0253763	0.0271704	0.0290095	0.0308885	0.0328016	0.0347435	0.0367087	0.0386919	0.0406882	0.0426931	0.0447022
-2.6129	0.00020042	0.0002403	0.00028744	0.00034301	0.00040833	0.00048487	0.0005743	0.00067844	0.00079932	0.00093918	0.00110044	0.00128573	0.00149789	0.00173993	0.00201505	0.00232662	0.00267814	0.0030732	0.00351548	0.00400868	0.00455649	0.00516251	0.00583024	0.00656295	0.00736369	0.00823518	0.00917975	0.0101993	0.0112952	0.0124684	0.013719	0.0150467	0.0164505	0.0179287	0.0194789	0.0210983	0.0227831	0.0245295	0.0263327	0.0281877	0.0300891	0.0320315	0.0340091	0.0360161	0.0380468	0.0400958	0.0421578	0.0442279	0.0463017
-2.58974	0.00021822	0.00026094	0.00031133	0.00037059	0.00044009	0.00052135	0.00061609	0.00072621	0.00085379	0.00100113	0.00117073	0.0013653	0.00158774	0.00184115	0.00212882	0.00245419	0.00282084	0.00323246	0.00369282	0.00420571	0.00477489	0.00540405	0.00609676	0.00685638	0.00768603	0.00858847	0.00956611	0.0106209	0.0117542	0.0129669	0.0142594	0.0156311	0.0170811	0.0186076	0.0202083	0.0218801	0.0236194	0.0254219	0.0272829	0.0291973	0.0311595	0.0331638	0.0352042	0.0372748	0.0393696	0.0414829	0.0436091	0.0457432	0.0478803
-2.56658	0.00023789	0.00028371	0.00033761	0.00040084	0.00047482	0.00056113	0.00066153	0.00077799	0.00091264	0.00106786	0.0012462	0.00145044	0.00168356	0.00194874	0.00224933	0.00258886	0.00297098	0.00339947	0.00387816	0.00441093	0.0050016	0.00565396	0.00637163	0.00715805	0.00801638	0.00894945	0.00995971	0.0110491	0.0122192	0.0134707	0.014804	0.0162187	0.0177138	0.0192874	0.0209371	0.0226598	0.0244519	0.0263089	0.0282261	0.030198	0.0322192	0.0342835	0.036385	0.0385173	0.0406745	0.0428504	0.0450393	0.0472357	0.0494346
-2.54342	0.00025968	0.00030886	0.00036655	0.00043407	0.00051287	0.00060459	0.00071104	0.00083423	0.00097638	0.0011399	0.00132742	0.00154178	0.00178604	0.00206342	0.00237736	0.00273145	0.00312942	0.0035751	0.00407241	0.00462527	0.0052376	0.00591323	0.00665584	0.00746892	0.0083557	0.00931906	0.0103615	0.0114849	0.0126909	0.0139804	0.0153536	0.0168101	0.0183488	0.019968	0.0216653	0.0234373	0.0252804	0.0271901	0.0291614	0.031189	0.033267	0.0353894	0.0375499	0.039742	0.0419595	0.044196	0.0464456	0.0487026	0.0509617
-2.52026	0.00028383	0.00033666	0.00039849	0.00047064	0.00055464	0.00065216	0.00076508	0.00089545	0.00104556	0.00121786	0.00141506	0.00164004	0.00189592	0.002186	0.00251377	0.00288287	0.00329711	0.00376036	0.0042766	0.00484983	0.00548399	0.00618297	0.00695052	0.00779016	0.00870515	0.00969842	0.0107725	0.0119293	0.0131705	0.0144969	0.0159088	0.0174059	0.018987	0.0206503	0.0223933	0.0242128	0.0261049	0.0280652	0.0300887	0.0321697	0.0343025	0.0364806	0.0386978	0.0409474	0.043223	0.045518	0.0478263	0.0501419	0.0524591
-2.4971	0.00031062	0.00036744	0.00043375	0.00051093	0.00060054	0.00070431	0.00082417	0.00096222	0.0011208	0.00130243	0.00150984	0.001746	0.00201407	0.00231739	0.00265952	0.00304415	0.00347512	0.00395637	0.00449193	0.00508581	0.00574203	0.0064645	0.00725701	0.0081231	0.00906609	0.0100889	0.0111941	0.0123837	0.0136592	0.0150216	0.0164711	0.0180073	0.0196292	0.0213349	0.0231219	0.024987	0.0269261	0.0289349	0.0310082	0.0331403	0.0353253	0.0375568	0.0398282	0.0421329	0.0444641	0.0468152	0.0491798	0.0515516	0.053925
-2.47394	0.00034036	0.00040153	0.00047272	0.00055536	0.00065104	0.00076156	0.00088887	0.00103516	0.00120278	0.00139432	0.00161256	0.00186052	0.00214139	0.00245858	0.00281566	0.00321639	0.00366464	0.0041644	0.00471969	0.0053346	0.00601315	0.00675929	0.00757682	0.00846931	0.00944009	0.0104921	0.0116279	0.0128495	0.0141586	0.0155559	0.0170418	0.0186158	0.020277	0.0220234	0.0238525	0.025761	0.0277449	0.0297998	0.0319204	0.0341011	0.0363358	0.038618	0.040941	0.0432981	0.0456823	0.0480869	0.0505053	0.0529309	0.055358
-2.45078	0.00037337	0.00043931	0.00051582	0.00060438	0.00070665	0.00082446	0.00095981	0.00111493	0.00129224	0.00149435	0.0017241	0.00198454	0.0022789	0.00261064	0.00298336	0.00340085	0.003867	0.00438581	0.00496136	0.00559773	0.00629895	0.00706899	0.00791166	0.00883054	0.00982895	0.0109099	0.0120758	0.0133288	0.0146705	0.0161017	0.0176227	0.0192332	0.020932	0.0227173	0.0245864	0.0265363	0.0285628	0.0306613	0.0328268	0.0350533	0.0373349	0.039665	0.0420368	0.0444434	0.0468778	0.0493331	0.0518025	0.0542794	0.0567575
-2.42762	0.00041003	0.00048117	0.00056349	0.00065851	0.00076793	0.00089362	0.00103766	0.00120229	0.00138997	0.00160338	0.00184539	0.00211908	0.00242771	0.00277477	0.00316389	0.00359886	0.0040836	0.00462214	0.00521853	0.00587686	0.00660118	0.00739544	0.00826343	0.00920875	0.0102347	0.0113442	0.0125398	0.0138236	0.0151971	0.0166612	0.0182162	0.0198616	0.0215964	0.0234187	0.025326	0.0273149	0.0293815	0.0315212	0.0337288	0.0359985	0.0383241	0.0406992	0.0431167	0.0455698	0.0480514	0.0505544	0.0530719	0.0555971	0.0581237
-2.40446	0.00045072	0.00052757	0.00061623	0.00071828	0.00083547	0.00096972	0.00112313	0.001298	0.00149685	0.00172237	0.00197746	0.00226524	0.00258901	0.00295224	0.00335861	0.00381189	0.00431603	0.00487502	0.00549293	0.00617384	0.00692176	0.00774063	0.00863423	0.00960612	0.0106596	0.0117975	0.0130225	0.0143364	0.015741	0.0172369	0.0188246	0.0205036	0.0222727	0.0241302	0.0260735	0.0280992	0.0302035	0.0323818	0.0346287	0.0369387	0.0393054	0.0417223	0.0441825	0.046679	0.0492046	0.0517522	0.0543146	0.0568852	0.0594572
-2.3813	0.00049588	0.00057897	0.00067456	0.00078428	0.00090992	0.00105344	0.00121701	0.00140295	0.0016138	0.00185231	0.00212141	0.00242422	0.00276407	0.00314444	0.00356899	0.00404152	0.00456594	0.00514624	0.00578646	0.00649064	0.00726278	0.00810677	0.00902634	0.010025	0.011106	0.0122723	0.0135262	0.0148699	0.0163047	0.0178316	0.0194508	0.0211619	0.0229638	0.0248546	0.0268318	0.0288922	0.0310317	0.0332458	0.0355294	0.0378766	0.0402813	0.0427369	0.0452365	0.0477731	0.0503394	0.0529283	0.0555325	0.0581452	0.0607595
-2.35814	0.00054597	0.0006359	0.00073906	0.00085714	0.00099198	0.00114558	0.00132013	0.00151803	0.00174183	0.00199431	0.00227841	0.00259729	0.00295426	0.00335282	0.00379661	0.00428942	0.00483513	0.0054377	0.00610113	0.00682941	0.00762649	0.0084962	0.00944223	0.010468	0.0115768	0.0127713	0.0140541	0.015427	0.0168915	0.0184484	0.0200981	0.02184	0.023673	0.0255953	0.0276044	0.029697	0.0318693	0.0341166	0.0364339	0.0388153	0.0412549	0.0437459	0.0462817	0.0488549	0.0514586	0.0540853	0.0567279	0.0593794	0.0620328
-2.33498	0.00060148	0.0006989	0.00081034	0.00093754	0.00108239	0.00124693	0.0014334	0.00164423	0.001882	0.00214951	0.00244972	0.00278579	0.00316104	0.00357896	0.00404316	0.0045574	0.00512552	0.00575144	0.00643909	0.00719241	0.00801528	0.00891145	0.00988453	0.0109379	0.0120747	0.0132976	0.014609	0.0160109	0.0175045	0.0190907	0.0207698	0.0225412	0.0244038	0.0263558	0.0283948	0.0305175	0.03272	0.0349979	0.037346	0.0397587	0.0422299	0.0447531	0.0473215	0.0499281	0.0525655	0.0552266	0.0579041	0.0605909	0.06328
-2.31182	0.00066296	0.00076857	0.00088906	0.0010262	0.00118194	0.00135837	0.00155777	0.00178258	0.00203543	0.00231913	0.00263666	0.00299117	0.00338596	0.00382451	0.0043104	0.00484734	0.00543912	0.00608959	0.00680262	0.00758205	0.00843168	0.00935518	0.010356	0.0114376	0.0126028	0.0138543	0.0151944	0.016625	0.0181473	0.0197621	0.0214697	0.0232694	0.0251602	0.0271403	0.0292072	0.0313577	0.033588	0.0358938	0.0382699	0.0407108	0.0432105	0.0457626	0.0483603	0.0509965	0.0536642	0.056356	0.0590648	0.0617833	0.0645046
-2.28866	0.00073098	0.00084554	0.0009759	0.00112389	0.00129149	0.00148083	0.00169424	0.00193419	0.00220333	0.00250449	0.00284063	0.00321492	0.00363063	0.00409121	0.00460019	0.00516123	0.00577805	0.00645441	0.0071941	0.00800086	0.00887837	0.0098302	0.0108597	0.0119701	0.0131643	0.0144448	0.0158138	0.017273	0.0188237	0.0204666	0.0222018	0.0240287	0.0259464	0.0279529	0.0300458	0.0322221	0.0344779	0.036809	0.0392103	0.0416764	0.0442014	0.0467789	0.0494024	0.0520648	0.054759	0.0574779	0.0602143	0.0629609	0.0657107
-2.2655	0.00080614	0.0009305	0.00107163	0.00123143	0.00141192	0.00161529	0.00184388	0.00210022	0.00238695	0.00270692	0.00306311	0.00345863	0.00389676	0.00438088	0.00491449	0.00550115	0.00614452	0.00684825	0.00761603	0.00845147	0.00935813	0.0103394	0.0113986	0.0125388	0.0137626	0.0150726	0.0164708	0.0179587	0.0195377	0.0212082	0.0229703	0.0248236	0.0267669	0.0287983	0.0309156	0.0331155	0.0353945	0.0377483	0.0401721	0.0426604	0.0452076	0.0478073	0.0504531	0.053138	0.0558552	0.0585974	0.0613576	0.0641285	0.066903
-2.24234	0.0008891	0.00102415	0.00117703	0.00134968	0.00154419	0.00176277	0.00200783	0.00228188	0.00258762	0.00292787	0.00330562	0.00372396	0.00418611	0.00469542	0.00525531	0.00586927	0.00654083	0.00727355	0.00807098	0.00893661	0.00987384	0.0108859	0.011976	0.0131469	0.0144013	0.0157414	0.0171692	0.0186861	0.0202933	0.0219912	0.0237798	0.0256586	0.0276264	0.0296814	0.0318213	0.034043	0.0363431	0.0387172	0.0411607	0.0436684	0.0462345	0.0488531	0.0515178	0.0542217	0.0569581	0.05972	0.0625001	0.0652915	0.068087
-2.21918	0.00098056	0.00112726	0.00129293	0.00147956	0.00168929	0.00192437	0.00218724	0.00248045	0.0028067	0.00316882	0.00356977	0.00401261	0.00450053	0.0050368	0.00562476	0.0062678	0.00696935	0.00773282	0.00856163	0.00945909	0.0104285	0.0114728	0.0125951	0.013798	0.0150839	0.016455	0.017913	0.0194593	0.0210948	0.02282	0.0246347	0.0265383	0.0285297	0.0306071	0.0327682	0.0350099	0.0373289	0.039721	0.0421817	0.0447059	0.0472881	0.0499223	0.0526024	0.0553218	0.0580738	0.0608514	0.0636477	0.0664557	0.0692682
-2.19602	0.00108123	0.00124063	0.00142021	0.00162203	0.00184826	0.00210122	0.00238336	0.00269727	0.00304564	0.00343131	0.0038572	0.00432636	0.0048419	0.00540703	0.00602498	0.00669904	0.0074325	0.00822863	0.00909067	0.0100218	0.011025	0.0121032	0.0132592	0.0144954	0.0158141	0.0172172	0.0187062	0.0202825	0.0219467	0.0236992	0.0255397	0.0274678	0.029482	0.0315807	0.0337616	0.0360217	0.0383576	0.0407655	0.0432409	0.0457789	0.0483742	0.0510209	0.0537131	0.0564445	0.0592083	0.061998	0.0648066	0.0676272	0.0704529
-2.17286	0.00119188	0.0013651	0.0015598	0.00177809	0.0020222	0.0022945	0.00259747	0.0029337	0.00330592	0.00371693	0.00416963	0.00466703	0.00521218	0.00580818	0.00645817	0.00716531	0.00793275	0.00876359	0.00966088	0.0106276	0.0116665	0.0127804	0.0139718	0.0152428	0.0165956	0.0180318	0.0195529	0.0211598	0.0228532	0.0246332	0.0264997	0.0284518	0.0304883	0.0326074	0.0348068	0.0370838	0.039435	0.0418566	0.0443444	0.0468936	0.049499	0.0521552	0.0548563	0.0575961	0.0603683	0.0631663	0.0659833	0.0688127	0.0716475
-2.1497	0.00131334	0.00150155	0.00171265	0.00194878	0.00221225	0.00250544	0.00283088	0.00319118	0.00358906	0.00402731	0.00450881	0.0050365	0.00561334	0.00624236	0.00692657	0.00766899	0.0084726	0.00934032	0.010275	0.0112794	0.0123561	0.0135076	0.0147361	0.0160437	0.0174321	0.0189028	0.020457	0.0220955	0.0238187	0.0256268	0.0275192	0.0294953	0.0315535	0.0336923	0.0359094	0.0382019	0.0405667	0.0430002	0.0454981	0.0480561	0.050669	0.0533316	0.0560384	0.0587833	0.0615602	0.0643628	0.0671845	0.0700187	0.0728586
-2.12654	0.00144644	0.00165092	0.00187977	0.00213521	0.00241958	0.00273532	0.00308498	0.00347118	0.00389665	0.00436415	0.00487653	0.00543664	0.0060474	0.00671171	0.00743244	0.00821246	0.00905456	0.00996149	0.0109359	0.0119802	0.0130969	0.014288	0.0155557	0.0169016	0.0183272	0.0198339	0.0214226	0.0230937	0.0248477	0.0266843	0.0286031	0.0306031	0.0326829	0.0348408	0.0370746	0.0393815	0.0417585	0.044202	0.0467081	0.0492725	0.0518903	0.0545566	0.0572659	0.0600127	0.0627908	0.0655943	0.0684169	0.0712519	0.074093
-2.10338	0.00159207	0.00181417	0.00206222	0.0023385	0.00264541	0.00298544	0.00336116	0.0037752	0.00423028	0.00472915	0.00527459	0.00586941	0.00651641	0.00721837	0.00797803	0.00879809	0.00968115	0.0106297	0.0116462	0.0127328	0.0138917	0.0151247	0.0164337	0.0178199	0.0192847	0.020829	0.0224535	0.0241586	0.0259443	0.0278102	0.0297558	0.03178	0.0338813	0.036058	0.0383078	0.0406282	0.043016	0.045468	0.0479804	0.0505489	0.0531692	0.0558364	0.0585454	0.0612907	0.0640668	0.0668677	0.0696873	0.0725194	0.0753576
-2.08022	0.00175115	0.00199229	0.00226106	0.00255982	0.00289101	0.00325716	0.00366086	0.00410478	0.00459159	0.00512404	0.00570484	0.00633673	0.0070224	0.0077645	0.00856562	0.00942826	0.0103548	0.0113476	0.0124087	0.0135401	0.0147437	0.0160209	0.0173733	0.018802	0.0203079	0.0218916	0.0235536	0.025294	0.0271125	0.0290088	0.0309818	0.0330306	0.0351535	0.0373487	0.0396141	0.041947	0.0443447	0.0468037	0.0493206	0.0518914	0.0545118	0.0571773	0.0598831	0.062624	0.0653946	0.0681893	0.0710023	0.0738276	0.076659
-2.05706	0.00192463	0.00218632	0.00247742	0.00280037	0.00315766	0.00355186	0.00398557	0.00446148	0.00498225	0.00555058	0.00616913	0.00684055	0.00756742	0.00835224	0.00919744	0.0101053	0.0110781	0.0121177	0.0132261	0.0144049	0.0156556	0.0169795	0.0183778	0.0198511	0.0214001	0.0230252	0.0247265	0.0265037	0.0283564	0.030284	0.0322853	0.0343592	0.0365039	0.0387177	0.0409983	0.0433432	0.0457496	0.0482144	0.0507343	0.0533054	0.0559238	0.0585852	0.0612851	0.0640185	0.0667805	0.0695657	0.0723685	0.0751832	0.0780039
-2.0339	0.0021135	0.00239732	0.00271246	0.0030614	0.00344669	0.00387093	0.00433678	0.00484689	0.00540393	0.00601054	0.00666932	0.00738282	0.0081535	0.00898371	0.0098757	0.0108316	0.0118532	0.0129424	0.0141008	0.0153297	0.0166303	0.0180034	0.0194499	0.0209703	0.0225646	0.0242331	0.0259755	0.0277912	0.0296795	0.0316396	0.0336702	0.0357698	0.0379368	0.0401692	0.0424648	0.0448212	0.0472356	0.0497051	0.0522265	0.0547963	0.0574107	0.0600657	0.0627571	0.0654803	0.0682306	0.0710029	0.073792	0.0765924	0.0793984
-2.01074	0.00231878	0.0026264	0.00296734	0.00334415	0.00375943	0.00421583	0.004716	0.00526261	0.0058583	0.00650567	0.00720724	0.00796545	0.00878264	0.009661	0.0106026	0.0116092	0.0126826	0.0138243	0.0150354	0.0163171	0.0176702	0.0190952	0.0205926	0.0221623	0.0238043	0.0255183	0.0273037	0.0291596	0.0310851	0.033079	0.0351399	0.0372662	0.0394559	0.0417072	0.0440178	0.0463854	0.0488072	0.0512804	0.0538021	0.056369	0.0589775	0.061624	0.0643044	0.0670147	0.0697503	0.0725066	0.0752785	0.078061	0.0808486
-1.98758	0.0025415	0.00287466	0.00324326	0.0036499	0.00409725	0.00458797	0.00512475	0.00571024	0.00634706	0.00703774	0.00778473	0.00859036	0.00945682	0.0103861	0.0113801	0.0124404	0.0135684	0.0147654	0.0160322	0.0173696	0.0187779	0.0202575	0.0218082	0.0234298	0.0251219	0.0268835	0.0287139	0.0306119	0.0325763	0.0346055	0.0366978	0.0388515	0.0410647	0.0433353	0.045661	0.0480395	0.0504682	0.0529444	0.0554653	0.0580278	0.0606287	0.0632646	0.0659319	0.0686266	0.0713447	0.0740819	0.0768333	0.0795944	0.0823598
-1.96442	0.00278274	0.00314326	0.00354145	0.00397997	0.00446153	0.00498883	0.00556456	0.00619138	0.00687186	0.00760847	0.00840358	0.00925939	0.0101779	0.0111611	0.0122104	0.0133272	0.0145128	0.015768	0.0170933	0.0184891	0.0199556	0.0214924	0.0230992	0.0247752	0.0265196	0.0283312	0.0302087	0.0321507	0.0341555	0.0362214	0.0383465	0.0405288	0.0427662	0.0450565	0.0473975	0.0497868	0.052222	0.0547004	0.0572196	0.0597765	0.0623683	0.0649918	0.0676437	0.0703205	0.0730183	0.0757333	0.0784612	0.0811973	0.0839369
-1.94126	0.00304356	0.00343336	0.00386314	0.00433565	0.00485364	0.00541984	0.00603696	0.00670762	0.00743435	0.00821957	0.00906555	0.00997434	0.0109478	0.0119877	0.0130952	0.0142716	0.0155177	0.016834	0.0182207	0.0196779	0.0212052	0.022802	0.0244675	0.0262004	0.0279995	0.0298633	0.0317901	0.033778	0.035825	0.0379292	0.0400883	0.0423001	0.0445625	0.0468732	0.0492298	0.05163	0.0540714	0.0565516	0.059068	0.0616182	0.0641994	0.0668088	0.0694433	0.0720998	0.0747749	0.0774649	0.080166	0.0828739	0.0855841
-1.9181	0.00332507	0.0037461	0.00420957	0.00471826	0.00527498	0.00588247	0.00654345	0.00726052	0.00803616	0.00887272	0.00977234	0.010737	0.0117683	0.0128678	0.0140365	0.0152753	0.0165848	0.0179652	0.0194163	0.0209376	0.0225286	0.0241881	0.0259148	0.0277071	0.0295634	0.0314817	0.0334597	0.0354954	0.0375864	0.0397304	0.0419248	0.0441674	0.0464557	0.0487872	0.0511598	0.053571	0.0560184	0.0584999	0.061013	0.0635554	0.0661247	0.0687183	0.0713335	0.0739676	0.0766175	0.0792798	0.0819512	0.0846276	0.087305
-1.89494	0.00362837	0.00408268	0.00458198	0.00512911	0.0057269	0.00637814	0.00708552	0.00785162	0.00867887	0.00956952	0.0105256	0.0115489	0.012641	0.013803	0.0150358	0.0163401	0.0177159	0.0191632	0.0206815	0.0222699	0.0239272	0.025652	0.0274426	0.0292968	0.0312126	0.0331874	0.0352189	0.0373043	0.039441	0.0416262	0.0438574	0.0461317	0.0484468	0.0507999	0.0531889	0.0556111	0.0580645	0.0605469	0.063056	0.0655897	0.0681458	0.0707222	0.0733164	0.075926	0.0785483	0.0811804	0.0838191	0.086461	0.0891024
-1.87178	0.00395456	0.00444427	0.00498161	0.00556949	0.00621078	0.00690826	0.00766463	0.00848242	0.009364	0.0103115	0.0113269	0.0124118	0.0135675	0.0147949	0.0160948	0.0174673	0.0189124	0.0204295	0.0220177	0.0236758	0.0254022	0.027195	0.0290519	0.0309704	0.0329479	0.0349815	0.0370683	0.0392052	0.0413892	0.0436173	0.0458864	0.0481937	0.0505364	0.0529118	0.0553175	0.0577511	0.0602104	0.0626933	0.0651978	0.0677219	0.0702639	0.0728216	0.0753931	0.0779762	0.0805687	0.0831681	0.0857716	0.088376	0.0909781
-1.84862	0.00430474	0.00483201	0.00540968	0.00604069	0.00672794	0.00747421	0.00828219	0.00915436	0.010093	0.0111002	0.0121777	0.013327	0.0145492	0.015845	0.0172147	0.0186584	0.0201755	0.0217652	0.0234261	0.0251566	0.0269546	0.0288178	0.0307433	0.0327284	0.0347698	0.0368642	0.0390083	0.0411984	0.0434314	0.0457036	0.0480119	0.0503531	0.0527243	0.0551226	0.0575455	0.0599906	0.0624558	0.0649389	0.0674383	0.0699522	0.0724788	0.0750166	0.0775638	0.0801187	0.0826794	0.0852437	0.0878093	0.0903734	0.0929331
-1.82546	0.00467999	0.00524707	0.00586739	0.00654396	0.00727967	0.00807733	0.00893957	0.00986884	0.0108673	0.011937	0.0130795	0.014296	0.0155875	0.0169544	0.0183969	0.0199144	0.0215063	0.0231712	0.0249074	0.0267128	0.0285849	0.0305208	0.0325174	0.0345711	0.0366784	0.0388355	0.0410385	0.0432836	0.0455669	0.0478846	0.0502333	0.0526094	0.0550098	0.0574316	0.0598721	0.0623288	0.0647998	0.067283	0.0697767	0.0722795	0.0747899	0.0773065	0.079828	0.082353	0.0848799	0.0874069	0.0899322	0.0924533	0.0949677
-1.8023	0.00508138	0.00569055	0.00635592	0.00708051	0.00786724	0.00871889	0.00963807	0.0106272	0.0116882	0.0128232	0.0140334	0.0153199	0.0166835	0.0181244	0.0196422	0.0212364	0.0229056	0.0246483	0.0264623	0.028345	0.0302935	0.0323043	0.0343739	0.0364983	0.0386733	0.0408948	0.0431584	0.0454598	0.0477948	0.0501592	0.0525491	0.054961	0.0573913	0.059837	0.0622954	0.064764	0.0672407	0.0697236	0.0722113	0.0747023	0.0771955	0.0796898	0.0821842	0.0846776	0.0871688	0.0896565	0.0921391	0.0946147	0.0970811
-1.77914	0.00550995	0.00616355	0.00687639	0.00765151	0.00849183	0.00940012	0.0103789	0.0114305	0.012557	0.0137599	0.0150406	0.0163999	0.0178383	0.0193557	0.0209516	0.0226249	0.024374	0.0261969	0.0280909	0.0300532	0.0320801	0.0341679	0.0363124	0.0385092	0.0407537	0.0430411	0.0453666	0.0477256	0.0501134	0.0525254	0.0549576	0.0574058	0.0598666	0.0623367	0.0648132	0.0672936	0.0697759	0.0722583	0.0747393	0.0772179	0.079693	0.0821639	0.0846299	0.0870902	0.089544	0.0919904	0.0944282	0.0968559	0.0992716
-1.75598	0.00596669	0.00666711	0.00742989	0.00825807	0.00915459	0.0101221	0.0111633	0.0122801	0.0134746	0.0147482	0.0161021	0.0175369	0.0190527	0.0206493	0.0223256	0.0240805	0.0259118	0.0278171	0.0297934	0.0318371	0.0339445	0.036111	0.0383321	0.0406029	0.0429182	0.0452728	0.0476615	0.0500791	0.0525205	0.054981	0.057456	0.0599412	0.0624328	0.0649275	0.0674222	0.0699145	0.0724021	0.0748836	0.0773575	0.0798229	0.0822791	0.0847255	0.0871618	0.0895876	0.0920024	0.0944056	0.0967965	0.099174	0.101537
-1.73282	0.00645257	0.00720223	0.00801743	0.00890124	0.00985656	0.010886	0.0119921	0.0131769	0.0144421	0.0157891	0.0172188	0.0187316	0.0203274	0.0220055	0.0237648	0.0256034	0.0275191	0.0295089	0.0315693	0.0336964	0.0358858	0.0381326	0.0404317	0.0427777	0.045165	0.0475879	0.0500406	0.0525177	0.0550135	0.057523	0.0600412	0.0625637	0.0650864	0.0676057	0.0701186	0.0726225	0.0751153	0.0775954	0.0800616	0.0825131	0.0849495	0.0873704	0.0897758	0.0921657	0.0945398	0.0968981	0.0992402	0.101565	0.103873
-1.70966	0.00696849	0.00776983	0.00863997	0.00958198	0.0105987	0.0116928	0.0128665	0.0141218	0.0154604	0.0168834	0.0183914	0.0199847	0.0216628	0.0234248	0.0252692	0.0271937	0.0291957	0.0312718	0.033418	0.03563	0.0379029	0.0402313	0.0426096	0.0450319	0.0474921	0.0499839	0.0525014	0.0550384	0.057589	0.0601478	0.0627095	0.0652693	0.0678231	0.070367	0.0728978	0.075413	0.0779105	0.0803887	0.0828466	0.0852835	0.0876991	0.0900935	0.0924668	0.0948194	0.0971515	0.0994633	0.101755	0.104026	0.106275
-1.6865	0.00751527	0.00837077	0.00929839	0.0103012	0.0113819	0.0125432	0.0137871	0.0151157	0.0165302	0.0180316	0.0196204	0.0212966	0.0230593	0.0249073	0.0268388	0.0288511	0.0309412	0.0331051	0.0353387	0.0376369	0.0399944	0.0424054	0.0448638	0.047363	0.0498967	0.052458	0.0550405	0.0576377	0.0602432	0.0628513	0.0654564	0.0680534	0.070638	0.0732061	0.0757546	0.0782806	0.0807822	0.0832579	0.0857067	0.0881281	0.0905221	0.0928889	0.0952291	0.0975431	0.0998317	0.102095	0.104335	0.10655	0.10874
-1.66334	0.00809369	0.00900582	0.00999346	0.0110596	0.0122069	0.013438	0.0147548	0.016159	0.0176519	0.0192343	0.0209062	0.0226674	0.0245169	0.0264529	0.0284733	0.0305751	0.0327548	0.035008	0.03733	0.0397155	0.0421585	0.0446528	0.0471917	0.0497684	0.0523758	0.0550068	0.0576543	0.0603115	0.0629718	0.065629	0.0682771	0.0709109	0.0735258	0.0761176	0.078683	0.0812193	0.0837243	0.0861967	0.0886355	0.0910406	0.093412	0.0957502	0.098056	0.10033	0.102574	0.104788	0.106974	0.109131	0.11126
-1.64018	0.00870443	0.00967568	0.0107259	0.0118579	0.0130744	0.0143778	0.01577	0.0172524	0.0188261	0.0204917	0.022249	0.0240973	0.0260354	0.0280613	0.0301723	0.032365	0.0346355	0.0369792	0.0393906	0.041864	0.0443931	0.0469711	0.0495908	0.0522449	0.054926	0.0576264	0.0603387	0.0630556	0.0657701	0.0684756	0.0711661	0.073836	0.0764805	0.0790952	0.0816768	0.0842223	0.0867299	0.0891981	0.0916261	0.0940138	0.0963616	0.0986701	0.10094	0.103174	0.105372	0.107535	0.109665	0.111763	0.113829
-1.61702	0.00934806	0.0103809	0.0114962	0.0126966	0.0139849	0.0153631	0.016833	0.018396	0.0200529	0.0218039	0.0236486	0.025586	0.0276146	0.0297319	0.0319348	0.0342198	0.0365822	0.039017	0.0415184	0.0440803	0.0466957	0.0493574	0.0520578	0.0547892	0.0575434	0.0603127	0.063089	0.0658648	0.0686327	0.0713858	0.0741177	0.0768227	0.0794956	0.0821322	0.0847288	0.0872827	0.0897917	0.0922546	0.0946707	0.09704	0.099363	0.101641	0.103875	0.106066	0.108216	0.110328	0.112401	0.114439	0.11644
-1.59386	0.0100251	0.011122	0.0123048	0.0135762	0.0149386	0.0163941	0.0179443	0.0195902	0.0213323	0.0231708	0.0251048	0.0271332	0.0292537	0.0314638	0.03376	0.036138	0.0385931	0.0411197	0.0437115	0.0463619	0.0490635	0.0518087	0.0545893	0.0573972	0.060224	0.0630611	0.0659005	0.0687341	0.0715541	0.0743535	0.0771255	0.0798642	0.0825644	0.0852215	0.0878319	0.0903928	0.092902	0.0953583	0.0977613	0.100111	0.102408	0.104654	0.10685	0.108998	0.1111	0.113158	0.115174	0.11715	0.119086
-1.5707	0.0107359	0.0118993	0.0131521	0.0144969	0.0159359	0.0174711	0.0191037	0.0208346	0.0226642	0.0245921	0.0266173	0.028738	0.030952	0.0332561	0.0356464	0.0381183	0.0406666	0.0432851	0.0459674	0.0487061	0.0514935	0.0543215	0.0571816	0.060065	0.0629631	0.0658669	0.0687679	0.0716578	0.0745285	0.0773725	0.080183	0.0829539	0.0856796	0.0883557	0.0909783	0.0935446	0.0960525	0.098501	0.100889	0.103218	0.105488	0.107701	0.109858	0.111962	0.114014	0.116018	0.117975	0.119888	0.121758
-1.54754	0.0114807	0.0127131	0.0140383	0.0154588	0.0169768	0.0185939	0.0203112	0.0221293	0.0240482	0.0260673	0.0281851	0.0303998	0.0327084	0.0351074	0.0375926	0.0401588	0.0428005	0.045511	0.0482834	0.0511098	0.0539823	0.0568921	0.0598305	0.0627881	0.065756	0.0687248	0.0716858	0.07463	0.0775494	0.0804362	0.0832833	0.0860843	0.0888337	0.0915268	0.0941598	0.0967298	0.0992349	0.101674	0.104046	0.106353	0.108594	0.110773	0.11289	0.114948	0.11695	0.118899	0.120796	0.122645	0.124447
-1.52438	0.0122596	0.0135633	0.0149633	0.0164619	0.0180611	0.0197623	0.0215664	0.0234736	0.0254837	0.0275956	0.0298076	0.0321173	0.0345215	0.0370161	0.0395966	0.0422575	0.0449924	0.0477946	0.0506564	0.0535699	0.0565263	0.0595167	0.0625317	0.0655618	0.0685976	0.0716295	0.0746482	0.0776447	0.0806105	0.0835378	0.0864191	0.089248	0.0920189	0.0947269	0.0973682	0.09994	0.10244	0.104868	0.107223	0.109506	0.111717	0.11386	0.115936	0.117948	0.119898	0.12179	0.123627	0.125411	0.127145
-1.50122	0.0130727	0.01445	0.0159271	0.017506	0.0191887	0.0209761	0.0228689	0.024867	0.0269699	0.0291761	0.0314835	0.0338892	0.0363897	0.0389806	0.0416566	0.0444119	0.0472398	0.050133	0.0530834	0.0560827	0.0591216	0.0621908	0.0652807	0.0683813	0.0714827	0.0745752	0.0776492	0.0806954	0.0837051	0.0866702	0.0895832	0.0924375	0.0952273	0.0979478	0.100595	0.103166	0.10566	0.108074	0.11041	0.112667	0.114848	0.116953	0.118987	0.120951	0.122849	0.124684	0.12646	0.128178	0.129843
-1.47806	0.0139198	0.015373	0.0169293	0.0185908	0.0203589	0.0222345	0.0242178	0.0263086	0.0285057	0.0308075	0.0332113	0.035714	0.0383113	0.0409986	0.0437702	0.0466196	0.0495398	0.0525231	0.0555609	0.0586444	0.0617641	0.0649102	0.0680726	0.0712412	0.0744058	0.0775562	0.0806826	0.0837757	0.0868263	0.0898263	0.092768	0.0956448	0.0984508	0.101181	0.103832	0.1064	0.108885	0.111284	0.113598	0.115828	0.117976	0.120043	0.122033	0.123949	0.125793	0.12757	0.129284	0.130937	0.132532
-1.4549	0.0148007	0.0163318	0.0179696	0.0197156	0.0215711	0.0235367	0.0256123	0.0277973	0.03009	0.0324884	0.0349896	0.0375897	0.0402842	0.0430679	0.0459347	0.0488777	0.0518893	0.0549614	0.0580851	0.0612511	0.0644494	0.0676701	0.0709026	0.0741364	0.0773612	0.0805665	0.0837422	0.0868788	0.0899672	0.0929988	0.0959661	0.0988622	0.101681	0.104419	0.10707	0.109633	0.112106	0.114488	0.116778	0.118979	0.121093	0.12312	0.125065	0.126931	0.128721	0.13044	0.132091	0.133678	0.135204
-1.43174	0.0157149	0.0173261	0.0190472	0.0208798	0.0228246	0.0248819	0.0270513	0.0293317	0.0317213	0.0342173	0.0368163	0.0395143	0.0423061	0.045186	0.0481475	0.0511831	0.054285	0.0574445	0.0606522	0.0638985	0.0671732	0.0704657	0.0737654	0.0770614	0.0803432	0.0835999	0.0868216	0.0899982	0.0931207	0.0961805	0.0991698	0.102082	0.104911	0.107652	0.110301	0.112856	0.115314	0.117676	0.119942	0.122112	0.124188	0.126175	0.128074	0.129889	0.131624	0.133284	0.134872	0.136392	0.137848
-1.40858	0.0166619	0.0183551	0.0201616	0.0220824	0.0241182	0.0262688	0.0285334	0.0309105	0.0333978	0.0359921	0.0386896	0.0414855	0.0443745	0.0473501	0.0504054	0.0535327	0.0567233	0.0599683	0.063258	0.0665823	0.0699306	0.073292	0.0766558	0.0800107	0.0833458	0.0866504	0.0899142	0.0931271	0.0962799	0.099364	0.102372	0.105296	0.108131	0.110873	0.113516	0.11606	0.118501	0.120841	0.123079	0.125216	0.127255	0.129198	0.13105	0.132813	0.134493	0.136092	0.137617	0.139071	0.140457
-1.38542	0.0176409	0.0194181	0.0213116	0.0233224	0.0254507	0.027696	0.0300571	0.0325319	0.0351177	0.0378108	0.0406069	0.0435008	0.0464865	0.0495572	0.0527054	0.0559228	0.0592005	0.062529	0.0658983	0.0692979	0.0727168	0.0761441	0.0795684	0.0829785	0.0863632	0.0897118	0.0930136	0.0962587	0.0994378	0.102542	0.105564	0.108497	0.111335	0.114073	0.116708	0.119237	0.121659	0.123973	0.126181	0.128283	0.130282	0.132181	0.133984	0.135695	0.137318	0.138857	0.140319	0.141706	0.143023
-1.36226	0.0186513	0.020514	0.0224963	0.0245986	0.0268209	0.0291621	0.0316206	0.0341939	0.0368788	0.0396711	0.0425659	0.0455574	0.0486393	0.0518041	0.0550438	0.0583498	0.0617126	0.0651224	0.0685687	0.0720406	0.075527	0.0790165	0.0824977	0.0859591	0.0893895	0.0927778	0.0961135	0.0993865	0.102587	0.105708	0.10874	0.111677	0.114514	0.117245	0.119868	0.122379	0.124778	0.127065	0.12924	0.131305	0.133262	0.135116	0.136869	0.138526	0.140091	0.141571	0.142968	0.144288	0.145536
-1.3391	0.0196919	0.0216419	0.0237144	0.0259096	0.028227	0.0306652	0.033222	0.0358945	0.0386789	0.0415704	0.0445637	0.0476524	0.0508296	0.0540874	0.0574172	0.0608099	0.0642556	0.0677441	0.0712645	0.0748056	0.0783561	0.0819042	0.0854383	0.0889469	0.0924186	0.0958423	0.0992073	0.102504	0.105722	0.108854	0.111892	0.11483	0.117661	0.120382	0.122988	0.125479	0.127852	0.130108	0.132248	0.134273	0.136187	0.137993	0.139695	0.141298	0.142806	0.144224	0.145557	0.146812	0.147991
-1.31594	0.0207618	0.0228004	0.0249645	0.0272538	0.0296674	0.0322035	0.0348593	0.0376314	0.0405154	0.0435061	0.0465975	0.0497827	0.0530542	0.0564035	0.0598217	0.063299	0.0668253	0.0703897	0.0739811	0.0775881	0.0811989	0.0848017	0.0883847	0.0919362	0.0954447	0.0988992	0.102289	0.105604	0.108836	0.111975	0.115014	0.117947	0.120769	0.123475	0.126062	0.128528	0.130872	0.133095	0.135197	0.137181	0.139049	0.140807	0.142456	0.144003	0.145453	0.14681	0.14808	0.149268	0.150379
-1.29278	0.0218598	0.0239883	0.0262451	0.0286295	0.0311402	0.0337748	0.0365301	0.0394021	0.0423857	0.0454753	0.0486642	0.0519449	0.0553094	0.0587487	0.0622533	0.065813	0.0694171	0.0730545	0.0767138	0.080383	0.0840504	0.0877038	0.0913313	0.0949212	0.098462	0.101943	0.105352	0.108681	0.111921	0.115062	0.118099	0.121023	0.123831	0.126518	0.129082	0.13152	0.133832	0.136018	0.13808	0.14002	0.141842	0.143548	0.145145	0.146635	0.148026	0.149322	0.150528	0.151651	0.152695
-1.26962	0.0229845	0.025204	0.0275546	0.030035	0.0326435	0.0353771	0.0382322	0.041204	0.044287	0.0474749	0.0507605	0.0541357	0.0575917	0.0611192	0.064708	0.0683476	0.0720268	0.075734	0.0794576	0.0831854	0.0869053	0.090605	0.0942727	0.0978964	0.101465	0.104966	0.108391	0.11173	0.114972	0.118111	0.12114	0.124051	0.126841	0.129505	0.132042	0.134448	0.136725	0.138872	0.140891	0.142785	0.144558	0.146212	0.147754	0.149188	0.150519	0.151754	0.152897	0.153954	0.154931
-1.24646	0.0241347	0.0264462	0.0288912	0.0314683	0.034175	0.037008	0.0399628	0.0430343	0.0462164	0.0495019	0.0528831	0.0563513	0.0598972	0.0635108	0.0671816	0.0708984	0.0746496	0.0784235	0.0822078	0.0859902	0.0897585	0.0935002	0.0972034	0.100856	0.104447	0.107965	0.1114	0.114743	0.117984	0.121115	0.124131	0.127025	0.129793	0.13243	0.134935	0.137307	0.139545	0.14165	0.143624	0.14547	0.147191	0.148793	0.150279	0.151655	0.152926	0.154099	0.15518	0.156173	0.157084
-1.2233	0.0253089	0.027713	0.0302532	0.0329274	0.0357327	0.038665	0.0417195	0.0448903	0.0481706	0.0515528	0.0550284	0.0585881	0.0622221	0.0659197	0.0696699	0.073461	0.0772812	0.0811181	0.0849594	0.0887925	0.0926049	0.0963842	0.100118	0.103795	0.107404	0.110933	0.114374	0.117715	0.12095	0.124069	0.127068	0.129939	0.13268	0.135287	0.137757	0.14009	0.142286	0.144346	0.146273	0.148068	0.149737	0.151284	0.152713	0.154031	0.155243	0.156355	0.157372	0.158302	0.159148
-1.20014	0.0265055	0.0290029	0.0316387	0.0344103	0.0373141	0.0403457	0.0434995	0.046769	0.0501467	0.0536244	0.0571929	0.0608424	0.0645624	0.0683416	0.0721685	0.076031	0.0799167	0.0838132	0.0877076	0.0915872	0.0954394	0.0992517	0.103012	0.106708	0.11033	0.113866	0.117306	0.120642	0.123865	0.126967	0.129944	0.132789	0.135499	0.138071	0.140502	0.142793	0.144944	0.146957	0.148833	0.150576	0.152191	0.153682	0.155054	0.156313	0.157464	0.158515	0.15947	0.160337	0.16112
-1.17698	0.0277232	0.0303143	0.0330458	0.0359148	0.0389171	0.0420476	0.0453001	0.0486674	0.0521414	0.0557133	0.0593731	0.0631104	0.066914	0.0707723	0.0746731	0.0786038	0.0825517	0.086504	0.0904475	0.0943695	0.098257	0.102098	0.105879	0.109591	0.11322	0.116757	0.120193	0.123518	0.126724	0.129805	0.132755	0.135569	0.138244	0.140777	0.143166	0.145412	0.147515	0.149477	0.151301	0.15299	0.154549	0.155982	0.157296	0.158495	0.159586	0.160576	0.16147	0.162275	0.162996
-1.15382	0.0289604	0.0316452	0.0344725	0.0374387	0.0405391	0.0437679	0.0471183	0.0505825	0.0541515	0.0578159	0.0615652	0.0653882	0.0692731	0.0732077	0.0771793	0.081175	0.0851816	0.0891858	0.0931745	0.0971345	0.101053	0.104918	0.108716	0.112437	0.116069	0.119603	0.123029	0.126338	0.129523	0.132578	0.135497	0.138276	0.140911	0.143401	0.145745	0.147942	0.149994	0.151903	0.153672	0.155305	0.156807	0.158182	0.159436	0.160576	0.161607	0.162536	0.163369	0.164113	0.164773
-1.13066	0.0302155	0.0329941	0.035917	0.03898	0.0421779	0.0455043	0.0489515	0.0525112	0.0561738	0.0599289	0.0637656	0.0676719	0.0716355	0.0756436	0.079683	0.0837402	0.0878018	0.0918541	0.0958839	0.0998777	0.103823	0.107706	0.111517	0.115243	0.118873	0.122398	0.12581	0.129098	0.132258	0.135282	0.138165	0.140905	0.143497	0.14594	0.148235	0.15038	0.152379	0.154232	0.155945	0.15752	0.158963	0.160278	0.161473	0.162553	0.163524	0.164392	0.165165	0.165849	0.16645
-1.1075	0.0314872	0.0343593	0.0373773	0.0405366	0.0438312	0.047254	0.0507968	0.0544506	0.0582049	0.0620489	0.0659707	0.0699579	0.0739975	0.078076	0.0821798	0.0862951	0.0904079	0.0945045	0.0985711	0.102594	0.106561	0.11046	0.114277	0.118003	0.121627	0.12514	0.128531	0.131795	0.134924	0.137913	0.140757	0.143452	0.145998	0.148391	0.150633	0.152724	0.154666	0.156462	0.158116	0.159631	0.161014	0.16227	0.163404	0.164423	0.165334	0.166143	0.166857	0.167482	0.168024
-1.08434	0.032774	0.0357392	0.0388517	0.0421063	0.0454966	0.0490146	0.0526516	0.0563977	0.0602419	0.0641725	0.068177	0.0722424	0.076355	0.0805008	0.0846657	0.0888355	0.0929958	0.0971325	0.101232	0.10528	0.109265	0.113173	0.116994	0.120715	0.124328	0.127822	0.13119	0.134424	0.137519	0.140468	0.143268	0.145916	0.148411	0.150751	0.152938	0.154971	0.156854	0.158591	0.160184	0.161638	0.16296	0.164155	0.165228	0.166187	0.167038	0.167788	0.168444	0.169011	0.169497
-1.06118	0.0340747	0.0371322	0.0403383	0.0436873	0.0471719	0.0507838	0.0545132	0.0583497	0.0622816	0.0662964	0.0703811	0.0745218	0.0787043	0.0829142	0.0871368	0.0913573	0.0955611	0.099734	0.103862	0.107931	0.111929	0.115843	0.119662	0.123374	0.126971	0.130443	0.133783	0.136983	0.140038	0.142944	0.145697	0.148294	0.150735	0.153019	0.155146	0.15712	0.158942	0.160616	0.162147	0.16354	0.164799	0.165932	0.166945	0.167844	0.168635	0.169327	0.169925	0.170436	0.170866
-1.03802	0.0353879	0.0385369	0.0418356	0.0452777	0.0488552	0.0525591	0.0563791	0.0603039	0.0643211	0.0684176	0.0725796	0.0767927	0.081042	0.0853125	0.0895891	0.0938566	0.0981002	0.102305	0.106457	0.110543	0.11455	0.118465	0.122278	0.125977	0.129554	0.132999	0.136306	0.139468	0.142481	0.145339	0.148041	0.150584	0.152967	0.155191	0.157258	0.159169	0.160928	0.162539	0.164006	0.165335	0.166532	0.167603	0.168554	0.169393	0.170126	0.17076	0.171301	0.171757	0.172134
-1.01486	0.0367127	0.039952	0.0433421	0.0468757	0.0505445	0.0543385	0.058247	0.0622577	0.0663577	0.0705332	0.0747695	0.0790518	0.0833645	0.0876922	0.0920191	0.0963298	0.100609	0.104842	0.109015	0.113113	0.117124	0.121037	0.124839	0.12852	0.132072	0.135487	0.138758	0.141878	0.144844	0.147651	0.150298	0.152783	0.155106	0.157269	0.159272	0.161118	0.162812	0.164358	0.16576	0.167025	0.168158	0.169167	0.170057	0.170835	0.17151	0.172087	0.172573	0.172976	0.1733
-0.991697	0.038048	0.0413765	0.0448564	0.0484799	0.0522379	0.05612	0.0601146	0.0642087	0.0683888	0.0726403	0.0769479	0.081296	0.0856687	0.0900499	0.0944234	0.0987735	0.103085	0.107342	0.11153	0.115637	0.119649	0.123553	0.127341	0.131001	0.134525	0.137905	0.141135	0.144209	0.147125	0.149878	0.152467	0.154892	0.157152	0.15925	0.161187	0.162968	0.164595	0.166074	0.16741	0.16861	0.169679	0.170625	0.171454	0.172173	0.172789	0.17331	0.173743	0.174093	0.174367
-0.968537	0.0393932	0.0428093	0.0463773	0.0500888	0.053934	0.0579019	0.06198	0.0661548	0.070412	0.0747363	0.079112	0.0835226	0.0879517	0.0923826	0.0967989	0.101184	0.105523	0.1098	0.114001	0.118112	0.12212	0.126013	0.129782	0.133416	0.136908	0.140249	0.143436	0.146461	0.149323	0.152019	0.154548	0.156909	0.159104	0.161135	0.163005	0.164717	0.166276	0.167687	0.168957	0.170091	0.171096	0.171978	0.172746	0.173406	0.173966	0.174432	0.174811	0.175111	0.175336
-0.945377	0.0407476	0.0442497	0.0479039	0.0517013	0.0556314	0.0596825	0.0638414	0.068094	0.0724253	0.0768192	0.0812593	0.0857289	0.0902106	0.0946876	0.0991428	0.10356	0.107922	0.112215	0.116424	0.120535	0.124535	0.128414	0.13216	0.135765	0.13922	0.14252	0.145659	0.148632	0.151437	0.154073	0.156538	0.158834	0.160962	0.162924	0.164724	0.166367	0.167857	0.1692	0.170402	0.171469	0.17241	0.17323	0.173937	0.174539	0.175042	0.175454	0.175782	0.176032	0.17621
-0.922217	0.0421109	0.0456971	0.0494355	0.0533164	0.0573289	0.0614605	0.0656973	0.0700246	0.0744266	0.0788867	0.0833879	0.0879126	0.0924433	0.0969623	0.101453	0.105897	0.110279	0.114584	0.118797	0.122904	0.126893	0.130752	0.134472	0.138044	0.14146	0.144715	0.147803	0.150721	0.153467	0.15604	0.15844	0.160668	0.162726	0.164618	0.166347	0.167919	0.169339	0.170612	0.171746	0.172748	0.173623	0.174381	0.175028	0.175572	0.17602	0.176379	0.176657	0.176858	0.176991
-0.899057	0.0434828	0.0471511	0.0509714	0.0549335	0.0590257	0.0632349	0.0675465	0.0719453	0.0764145	0.0809373	0.0854957	0.0900718	0.0946474	0.0992047	0.103726	0.108194	0.112592	0.116905	0.121117	0.125217	0.12919	0.133027	0.136717	0.140252	0.143626	0.146832	0.149867	0.152727	0.155412	0.157919	0.160252	0.16241	0.164397	0.166217	0.167875	0.169375	0.170724	0.171927	0.172993	0.173928	0.174739	0.175435	0.176023	0.176509	0.176903	0.17721	0.177439	0.177594	0.177683
-0.875897	0.0448634	0.0486117	0.0525115	0.0565521	0.0607211	0.0650048	0.069388	0.0738547	0.0783878	0.0829693	0.0875812	0.0922047	0.0968214	0.101413	0.105961	0.110448	0.114858	0.119175	0.123384	0.127472	0.131426	0.135237	0.138894	0.142389	0.145717	0.148873	0.151851	0.154651	0.157271	0.159712	0.161975	0.164062	0.165977	0.167724	0.169309	0.170736	0.172014	0.173147	0.174145	0.175013	0.175761	0.176395	0.176923	0.177354	0.177694	0.177951	0.178132	0.178242	0.178288
-0.852737	0.046253	0.0500789	0.0540557	0.058172	0.0624148	0.0667698	0.0712211	0.0757522	0.0803452	0.0849818	0.0896431	0.0943101	0.0989637	0.103585	0.108156	0.112659	0.117076	0.121393	0.125595	0.129667	0.133599	0.13738	0.141001	0.144454	0.147733	0.150835	0.153755	0.156492	0.159047	0.161419	0.16361	0.165625	0.167466	0.16914	0.170651	0.172006	0.173211	0.174275	0.175204	0.176006	0.17669	0.177263	0.177734	0.178109	0.178397	0.178605	0.178739	0.178806	0.178812
-0.829577	0.0476521	0.0515532	0.0556042	0.0597932	0.0641067	0.0685295	0.0730455	0.0776372	0.0822863	0.0869739	0.0916806	0.0963869	0.101073	0.105721	0.11031	0.114824	0.119246	0.123559	0.127749	0.131803	0.135709	0.139457	0.143038	0.146446	0.149674	0.152719	0.155579	0.158252	0.160738	0.16304	0.165159	0.1671	0.168867	0.170466	0.171903	0.173185	0.174319	0.175312	0.176173	0.17691	0.177531	0.178044	0.178458	0.178779	0.179016	0.179175	0.179264	0.179289	0.179256
-0.806417	0.0490613	0.053035	0.0571574	0.0614161	0.0657968	0.0702841	0.0748609	0.0795094	0.0842106	0.0889451	0.0936931	0.0984345	0.103149	0.107818	0.112422	0.116944	0.121365	0.12567	0.129845	0.133877	0.137754	0.141466	0.145005	0.148364	0.151539	0.154526	0.157323	0.15993	0.162347	0.164577	0.166623	0.16849	0.170182	0.171706	0.173069	0.174277	0.175339	0.176263	0.177057	0.177729	0.178287	0.178741	0.179098	0.179367	0.179554	0.179666	0.179712	0.179696	0.179626
-0.783257	0.0504816	0.0545252	0.0587161	0.0630412	0.0674858	0.0720337	0.0766676	0.0813689	0.0861181	0.0908954	0.0956803	0.100452	0.105192	0.109878	0.114493	0.119017	0.123434	0.127728	0.131884	0.13589	0.139735	0.143408	0.146902	0.150211	0.15333	0.156256	0.158989	0.161527	0.163874	0.166032	0.168004	0.169795	0.171412	0.172861	0.17415	0.175285	0.176276	0.177131	0.177858	0.178465	0.178963	0.179358	0.17966	0.179877	0.180015	0.180083	0.180086	0.180031	0.179924
-0.760097	0.0519141	0.0560248	0.060281	0.0646693	0.0691742	0.0737791	0.0784661	0.083216	0.0880091	0.0928247	0.0976422	0.102441	0.1072	0.111899	0.11652	0.121044	0.125453	0.129731	0.133866	0.137843	0.141651	0.145283	0.148729	0.151985	0.155046	0.15791	0.160577	0.163047	0.165322	0.167406	0.169303	0.171019	0.172561	0.173935	0.17515	0.176212	0.177133	0.177919	0.178579	0.179124	0.179561	0.179899	0.180147	0.180313	0.180404	0.180428	0.18039	0.180298	0.180157
-0.736937	0.05336	0.057535	0.0618534	0.0663014	0.070863	0.075521	0.080257	0.0850515	0.089884	0.0947337	0.0995794	0.1044	0.109175	0.113883	0.118506	0.123024	0.127421	0.131681	0.135789	0.139734	0.143504	0.147091	0.150487	0.153688	0.156689	0.15949	0.162089	0.164489	0.166692	0.168702	0.170524	0.172165	0.173631	0.17493	0.176071	0.177062	0.177912	0.17863	0.179226	0.179708	0.180086	0.180369	0.180564	0.18068	0.180725	0.180706	0.180629	0.180501	0.180326
-0.713777	0.0548208	0.0590571	0.0634346	0.0679388	0.0725533	0.0772605	0.0820414	0.0868761	0.0917436	0.0966229	0.101492	0.10633	0.111116	0.115829	0.120449	0.124959	0.12934	0.133577	0.137657	0.141566	0.145295	0.148834	0.152178	0.155321	0.158261	0.160996	0.163527	0.165856	0.167986	0.169921	0.171668	0.173234	0.174625	0.17585	0.176918	0.177837	0.178618	0.17927	0.179801	0.180222	0.180542	0.18077	0.180914	0.180982	0.180982	0.180922	0.180807	0.180644	0.180437
-0.690617	0.0562981	0.0605927	0.065026	0.0695828	0.0742464	0.0789988	0.0838204	0.0886909	0.0935892	0.0984935	0.103382	0.108233	0.113025	0.117738	0.122352	0.126848	0.13121	0.135421	0.139468	0.143339	0.147023	0.150513	0.153802	0.156886	0.159763	0.162431	0.164893	0.16715	0.169206	0.171067	0.172739	0.174229	0.175546	0.176697	0.177693	0.178542	0.179254	0.17984	0.180309	0.18067	0.180933	0.181108	0.181201	0.181223	0.18118	0.181079	0.180928	0.180731	0.180494
-0.667457	0.0577936	0.0621435	0.0666291	0.071235	0.0759439	0.0807374	0.0855955	0.0904974	0.0954218	0.100347	0.10525	0.110109	0.114904	0.119612	0.124215	0.128694	0.133032	0.137214	0.141225	0.145054	0.148691	0.152129	0.155361	0.158384	0.161197	0.163797	0.166189	0.168373	0.170356	0.172142	0.173739	0.175154	0.176397	0.177475	0.178399	0.179179	0.179825	0.180346	0.180753	0.181056	0.181264	0.181386	0.181431	0.181407	0.181322	0.181183	0.180996	0.180767	0.1805
-0.644297	0.059309	0.0637112	0.0682459	0.0728971	0.0776474	0.0824778	0.087368	0.092297	0.097243	0.102184	0.107097	0.11196	0.116752	0.121452	0.12604	0.130498	0.134809	0.138957	0.142928	0.146713	0.150301	0.153684	0.156858	0.159818	0.162564	0.165096	0.167417	0.169528	0.171437	0.173149	0.174671	0.176012	0.177181	0.178187	0.179041	0.179753	0.180333	0.180791	0.181138	0.181383	0.181537	0.181609	0.181606	0.181539	0.181413	0.181236	0.181015	0.180755	0.180461
-0.621137	0.0608462	0.0652975	0.0698779	0.0745709	0.0793586	0.0842218	0.0891399	0.0940914	0.0990543	0.104006	0.108925	0.113787	0.118573	0.123259	0.127828	0.132261	0.13654	0.140651	0.144581	0.148318	0.151853	0.15518	0.158293	0.161189	0.163868	0.166331	0.168579	0.170618	0.172453	0.17409	0.175538	0.176806	0.177902	0.178837	0.179622	0.180267	0.180782	0.181178	0.181466	0.181656	0.181758	0.18178	0.181732	0.181621	0.181456	0.181244	0.18099	0.1807	0.180378
-0.597977	0.0624069	0.0669044	0.071527	0.0762581	0.0810793	0.0859711	0.0909127	0.0958823	0.100858	0.105816	0.110735	0.115593	0.120366	0.125036	0.129581	0.133985	0.138229	0.1423	0.146184	0.149871	0.153351	0.156619	0.15967	0.1625	0.165111	0.167503	0.169679	0.171645	0.173406	0.174969	0.176344	0.177538	0.178563	0.179429	0.180145	0.180724	0.181176	0.181512	0.181743	0.181879	0.181929	0.181904	0.181811	0.181659	0.181457	0.181209	0.180923	0.180604	0.180257
-0.574817	0.063993	0.0685335	0.073195	0.0779605	0.0828113	0.0877276	0.0926883	0.0976715	0.102655	0.107615	0.11253	0.117378	0.122136	0.126783	0.131301	0.135671	0.139877	0.143904	0.14774	0.151373	0.154797	0.158004	0.16099	0.163754	0.166295	0.168616	0.17072	0.172612	0.174299	0.175789	0.177091	0.178213	0.179168	0.179964	0.180614	0.181129	0.181519	0.181797	0.181972	0.182055	0.182055	0.181984	0.181848	0.181657	0.181417	0.181136	0.18082	0.180473	0.180101
-0.551657	0.0656061	0.0701866	0.0748837	0.0796799	0.0845564	0.0894931	0.0944685	0.0994608	0.104447	0.109405	0.114312	0.119145	0.123882	0.128504	0.13299	0.137323	0.141487	0.145467	0.149251	0.152828	0.156192	0.159336	0.162256	0.164952	0.167423	0.169672	0.171703	0.173522	0.175136	0.176553	0.177782	0.178834	0.179719	0.180448	0.181033	0.181485	0.181815	0.182035	0.182156	0.182187	0.18214	0.182024	0.181847	0.181617	0.181342	0.181028	0.180682	0.180309	0.179913
-0.528497	0.0672479	0.0718654	0.0765947	0.081418	0.0863163	0.0912692	0.0962552	0.101252	0.106237	0.111188	0.116081	0.120895	0.125608	0.130199	0.13465	0.138942	0.14306	0.146989	0.150718	0.154238	0.157539	0.160618	0.163471	0.166097	0.168497	0.170674	0.172632	0.174378	0.175919	0.177263	0.178421	0.179403	0.18022	0.180883	0.181404	0.181794	0.182066	0.182231	0.182299	0.182281	0.182187	0.182027	0.18181	0.181543	0.181234	0.180889	0.180515	0.180115	0.179696
-0.505337	0.0689197	0.0735713	0.0783295	0.0831764	0.0880927	0.0930577	0.0980499	0.103047	0.108027	0.112966	0.117841	0.122632	0.127315	0.131872	0.136283	0.14053	0.144598	0.148474	0.152146	0.155604	0.158842	0.161854	0.164638	0.167193	0.169521	0.171625	0.17351	0.175183	0.176651	0.177924	0.179011	0.179924	0.180674	0.181272	0.181731	0.182062	0.182277	0.182387	0.182404	0.182338	0.1822	0.181998	0.181742	0.181439	0.181097	0.180722	0.18032	0.179896	0.179453
-0.482177	0.0706228	0.0753056	0.0800895	0.0849565	0.0898869	0.0948601	0.0998544	0.104848	0.109817	0.11474	0.119593	0.124356	0.129006	0.133524	0.137891	0.142089	0.146105	0.149924	0.153535	0.15693	0.160101	0.163045	0.165758	0.168242	0.170497	0.172528	0.174339	0.175939	0.177335	0.178537	0.179555	0.1804	0.181085	0.181619	0.182017	0.18229	0.182449	0.182507	0.182475	0.182363	0.182181	0.181939	0.181645	0.181307	0.180933	0.180529	0.180101	0.179652	0.179188
-0.459017	0.0723581	0.0770693	0.0818758	0.0867594	0.0917002	0.0966777	0.10167	0.106655	0.11161	0.116512	0.121339	0.126069	0.130682	0.135157	0.139476	0.143622	0.147582	0.151341	0.154889	0.158217	0.16132	0.164193	0.166835	0.169246	0.171428	0.173385	0.175123	0.17665	0.177975	0.179107	0.180056	0.180835	0.181454	0.181927	0.182266	0.182482	0.182588	0.182595	0.182514	0.182357	0.182133	0.181852	0.181522	0.181151	0.180747	0.180315	0.17986	0.179388	0.178903
-0.435857	0.0741264	0.0788632	0.0836893	0.0885861	0.0935338	0.0985116	0.103498	0.10847	0.113406	0.118283	0.12308	0.127773	0.132344	0.136772	0.14104	0.145131	0.14903	0.152726	0.156209	0.159469	0.162501	0.165302	0.167871	0.170208	0.172316	0.174199	0.175864	0.177319	0.178573	0.179635	0.180517	0.18123	0.181787	0.182199	0.18248	0.182641	0.182694	0.182652	0.182525	0.182325	0.18206	0.181742	0.181377	0.180974	0.18054	0.18008	0.179601	0.179106	0.1786
-0.412697	0.0759281	0.0806878	0.0855304	0.0904372	0.0953882	0.100363	0.105339	0.110295	0.115208	0.120056	0.124817	0.12947	0.133995	0.138373	0.142585	0.146617	0.150453	0.154084	0.157497	0.160687	0.163647	0.166374	0.168869	0.171131	0.173164	0.174973	0.176565	0.177948	0.179131	0.180125	0.18094	0.181589	0.182084	0.182437	0.182661	0.182769	0.182772	0.182682	0.18251	0.182268	0.181965	0.18161	0.181211	0.180777	0.180314	0.179828	0.179325	0.178808	0.178281
-0.389537	0.0777632	0.0825433	0.0873995	0.0923131	0.097264	0.102231	0.107194	0.112129	0.117015	0.12183	0.126552	0.131161	0.135636	0.139959	0.144112	0.148082	0.151852	0.155414	0.158756	0.161873	0.164759	0.167411	0.16983	0.172017	0.173975	0.17571	0.177229	0.17854	0.179653	0.180579	0.181328	0.181914	0.182349	0.182644	0.182814	0.182869	0.182823	0.182687	0.182472	0.18219	0.181848	0.181458	0.181027	0.180563	0.180073	0.179561	0.179034	0.178496	0.177949
-0.366377	0.0796314	0.0844294	0.0892964	0.0942137	0.0991612	0.104118	0.109063	0.113974	0.118829	0.123607	0.128286	0.132846	0.137268	0.141532	0.145624	0.149527	0.153229	0.156719	0.159988	0.16303	0.165839	0.168415	0.170757	0.172868	0.17475	0.176411	0.177857	0.179096	0.18014	0.180999	0.181684	0.182208	0.182584	0.182823	0.182939	0.182944	0.18285	0.18267	0.182413	0.182091	0.181714	0.18129	0.180828	0.180335	0.179817	0.179281	0.178731	0.178171	0.177605
-0.343217	0.0815319	0.0863453	0.0912205	0.0961386	0.101079	0.106022	0.110946	0.115829	0.12065	0.125387	0.130019	0.134527	0.138891	0.143095	0.14712	0.150955	0.154585	0.158001	0.161194	0.164159	0.166891	0.169389	0.171653	0.173686	0.175493	0.177079	0.178452	0.179621	0.180596	0.181389	0.18201	0.182474	0.182791	0.182975	0.183039	0.182996	0.182856	0.182632	0.182335	0.181976	0.181563	0.181107	0.180614	0.180093	0.179549	0.178989	0.178417	0.177836	0.177251
-0.320057	0.0834636	0.0882902	0.093171	0.098087	0.103018	0.107944	0.112843	0.117695	0.122477	0.12717	0.131752	0.136204	0.140508	0.144646	0.148603	0.152365	0.155921	0.159261	0.162376	0.165262	0.167914	0.170333	0.172519	0.174474	0.176204	0.177716	0.179016	0.180115	0.181022	0.181749	0.182309	0.182712	0.182973	0.183104	0.183117	0.183026	0.182841	0.182576	0.18224	0.181844	0.181398	0.18091	0.180388	0.17984	0.179271	0.178687	0.178093	0.177492	0.176888
-0.296897	0.0854248	0.0902624	0.0951463	0.100058	0.104976	0.109882	0.114753	0.11957	0.124311	0.128956	0.133484	0.137877	0.142117	0.146187	0.150072	0.15376	0.157239	0.160499	0.163534	0.16634	0.168912	0.17125	0.173356	0.175233	0.176887	0.178323	0.179551	0.18058	0.18142	0.182083	0.182581	0.182926	0.183131	0.18321	0.183174	0.183036	0.182809	0.182503	0.182129	0.181698	0.18122	0.180701	0.180151	0.179577	0.178983	0.178377	0.177761	0.17714	0.176517
-0.273737	0.0874136	0.09226	0.0971447	0.102049	0.106952	0.111834	0.116675	0.121454	0.12615	0.130744	0.135215	0.139545	0.143718	0.147717	0.151528	0.155139	0.158538	0.161718	0.164671	0.167394	0.169884	0.172141	0.174167	0.175965	0.177542	0.178904	0.180059	0.181018	0.181792	0.182391	0.182829	0.183117	0.183268	0.183296	0.183212	0.183029	0.18276	0.182415	0.182005	0.18154	0.18103	0.180482	0.179905	0.179305	0.178687	0.178058	0.177422	0.176781	0.17614
-0.250577	0.0894272	0.0942806	0.0991639	0.104058	0.108944	0.1138	0.118607	0.123345	0.127994	0.132533	0.136944	0.141209	0.145312	0.149237	0.152971	0.156502	0.15982	0.162917	0.165786	0.168426	0.170832	0.173007	0.174952	0.176671	0.178171	0.179458	0.180542	0.181432	0.182139	0.182676	0.183054	0.183286	0.183384	0.183362	0.183232	0.183006	0.182696	0.182313	0.181868	0.18137	0.180829	0.180253	0.179649	0.179025	0.178384	0.177734	0.177076	0.176416	0.175756
-0.227417	0.0914628	0.0963212	0.101201	0.106083	0.110948	0.115777	0.120548	0.125242	0.129839	0.134321	0.13867	0.142867	0.146898	0.150746	0.154401	0.15785	0.161084	0.164096	0.166881	0.169435	0.171757	0.173849	0.175712	0.177352	0.178774	0.179987	0.181	0.181821	0.182464	0.182938	0.183258	0.183435	0.183481	0.183411	0.183235	0.182967	0.182617	0.182198	0.181719	0.18119	0.180619	0.180016	0.179386	0.178737	0.178075	0.177402	0.176725	0.176046	0.175367
-0.204258	0.0935169	0.0983786	0.103253	0.108121	0.112964	0.117761	0.122493	0.127141	0.131686	0.136108	0.140391	0.144518	0.148473	0.152244	0.155817	0.159182	0.162331	0.165257	0.167955	0.170423	0.17266	0.174667	0.176449	0.178009	0.179354	0.180493	0.181434	0.182188	0.182766	0.18318	0.183442	0.183564	0.18356	0.183443	0.183223	0.182914	0.182526	0.182071	0.181559	0.180999	0.180401	0.17977	0.179116	0.178444	0.177759	0.177066	0.176369	0.17567	0.174973
-0.181097	0.0955856	0.100449	0.105316	0.110168	0.114986	0.11975	0.124442	0.129041	0.13353	0.13789	0.142106	0.14616	0.150038	0.153728	0.157218	0.160497	0.163559	0.166397	0.169008	0.171388	0.17354	0.175463	0.177162	0.178642	0.179911	0.180976	0.181846	0.182533	0.183047	0.183401	0.183606	0.183676	0.183623	0.183459	0.183196	0.182847	0.182422	0.181933	0.181389	0.1808	0.180174	0.179518	0.178839	0.178144	0.177438	0.176724	0.176007	0.17529	0.174574
-0.157938	0.0976645	0.102528	0.107386	0.11222	0.117012	0.121741	0.126389	0.130938	0.135369	0.139666	0.143811	0.147791	0.15159	0.155198	0.158602	0.161795	0.164768	0.167518	0.170039	0.172332	0.174397	0.176236	0.177852	0.179253	0.180445	0.181436	0.182236	0.182857	0.183308	0.183603	0.183753	0.18377	0.183669	0.18346	0.183155	0.182768	0.182307	0.181785	0.18121	0.180592	0.179939	0.179258	0.178556	0.177839	0.177111	0.176377	0.175641	0.174905	0.174171
-0.134777	0.0997488	0.104611	0.109459	0.114274	0.119037	0.123729	0.128332	0.132828	0.1372	0.141431	0.145505	0.149408	0.153127	0.156651	0.159969	0.163073	0.165957	0.168617	0.171049	0.173254	0.175232	0.176986	0.17852	0.179841	0.180956	0.181874	0.182605	0.18316	0.183549	0.183786	0.183881	0.183848	0.183699	0.183446	0.183101	0.182676	0.18218	0.181626	0.181021	0.180375	0.179696	0.178991	0.178267	0.177528	0.176779	0.176026	0.17527	0.174515	0.173763
-0.111618	0.101833	0.106693	0.111529	0.116323	0.121056	0.12571	0.130267	0.134709	0.13902	0.143183	0.147184	0.151009	0.154647	0.158085	0.161315	0.16433	0.167125	0.169694	0.172037	0.174152	0.176043	0.177712	0.179164	0.180406	0.181445	0.182291	0.182953	0.183443	0.183771	0.18395	0.183992	0.183909	0.183714	0.183418	0.183034	0.182572	0.182043	0.181457	0.180823	0.180151	0.179447	0.178718	0.177971	0.177211	0.176442	0.175669	0.174894	0.174121	0.17335
-0.0884576	0.103913	0.108769	0.113591	0.118363	0.123065	0.127679	0.132188	0.136575	0.140823	0.144918	0.148845	0.152591	0.156146	0.159498	0.16264	0.165565	0.168269	0.170747	0.173	0.175027	0.176831	0.178415	0.179785	0.180948	0.181912	0.182686	0.18328	0.183705	0.183973	0.184096	0.184086	0.183954	0.183714	0.183377	0.182954	0.182456	0.181894	0.181278	0.180616	0.179918	0.179189	0.178438	0.177669	0.176888	0.1761	0.175307	0.174514	0.173722	0.172932
-0.0652976	0.105981	0.110832	0.11564	0.120388	0.125058	0.129631	0.134091	0.138422	0.142607	0.146632	0.150484	0.15415	0.157621	0.160887	0.16394	0.166775	0.169387	0.171775	0.173938	0.175876	0.177593	0.179093	0.180382	0.181466	0.182355	0.183058	0.183585	0.183948	0.184157	0.184224	0.184162	0.183983	0.183699	0.183321	0.18286	0.182328	0.181735	0.181089	0.1804	0.179676	0.178924	0.17815	0.17736	0.176559	0.175752	0.17494	0.174128	0.173317	0.17251
-0.0421376	0.108033	0.112877	0.11767	0.122394	0.12703	0.131562	0.135972	0.140245	0.144366	0.14832	0.152097	0.155683	0.15907	0.162248	0.165213	0.167957	0.170479	0.172776	0.174848	0.176698	0.178329	0.179745	0.180953	0.18196	0.182776	0.183409	0.18387	0.18417	0.18432	0.184334	0.184222	0.183996	0.183669	0.183251	0.182754	0.182189	0.181564	0.18089	0.180175	0.179426	0.178651	0.177856	0.177045	0.176224	0.175397	0.174567	0.173736	0.172907	0.172081
-0.0189777	0.11006	0.114898	0.119675	0.124373	0.128975	0.133464	0.137824	0.142039	0.146095	0.149979	0.153679	0.157185	0.160488	0.16358	0.166455	0.169109	0.17154	0.173747	0.17573	0.177493	0.179038	0.180371	0.181499	0.18243	0.183172	0.183736	0.184132	0.184371	0.184465	0.184425	0.184264	0.183993	0.183624	0.183168	0.182635	0.182037	0.181383	0.180681	0.17994	0.179168	0.17837	0.177553	0.176723	0.175882	0.175036	0.174188	0.173339	0.172492	0.171647
0.00418232	0.112058	0.116887	0.121647	0.12632	0.130887	0.135333	0.139642	0.143799	0.14779	0.151603	0.155227	0.158653	0.161872	0.164877	0.167663	0.170228	0.172569	0.174687	0.176581	0.178257	0.179717	0.180968	0.182018	0.182873	0.183544	0.18404	0.184372	0.184551	0.184589	0.184497	0.184288	0.183973	0.183563	0.183069	0.182503	0.181873	0.181189	0.180461	0.179695	0.178899	0.17808	0.177243	0.176392	0.175533	0.174669	0.173802	0.172935	0.172069	0.171207
0.0273423	0.114018	0.118839	0.123582	0.128227	0.13276	0.137162	0.14142	0.145518	0.149445	0.153187	0.156736	0.160082	0.163217	0.166136	0.168835	0.171311	0.173563	0.175592	0.177399	0.178989	0.180366	0.181536	0.182508	0.183289	0.183889	0.184319	0.184588	0.184709	0.184692	0.18455	0.184294	0.183936	0.183486	0.182956	0.182356	0.181696	0.180984	0.18023	0.17944	0.178622	0.177781	0.176924	0.176054	0.175176	0.174294	0.173409	0.172524	0.17164	0.17076
0.0505023	0.115935	0.120747	0.125471	0.13009	0.134587	0.138946	0.143152	0.147193	0.151055	0.154727	0.158201	0.161467	0.16452	0.167354	0.169966	0.172355	0.174519	0.17646	0.178181	0.179687	0.180982	0.182073	0.182969	0.183677	0.184208	0.184573	0.184781	0.184844	0.184775	0.184583	0.184282	0.183882	0.183394	0.182828	0.182196	0.181506	0.180767	0.179987	0.179174	0.178334	0.177473	0.176596	0.175707	0.174811	0.17391	0.173008	0.172105	0.171204	0.170305
0.0736623	0.117801	0.122603	0.127308	0.1319	0.136361	0.140677	0.144833	0.148816	0.152614	0.156217	0.159616	0.162805	0.165776	0.168527	0.171053	0.173355	0.175433	0.177289	0.178926	0.180348	0.181563	0.182577	0.183398	0.184035	0.184499	0.1848	0.184949	0.184957	0.184835	0.184596	0.18425	0.183809	0.183284	0.182684	0.182021	0.181302	0.180536	0.179732	0.178896	0.178035	0.177154	0.176258	0.175351	0.174437	0.173519	0.172599	0.171678	0.17076	0.169843
0.0968222	0.119609	0.124401	0.129087	0.133652	0.138078	0.14235	0.146456	0.150382	0.154117	0.157652	0.160978	0.16409	0.166981	0.16965	0.172093	0.17431	0.176304	0.178075	0.17963	0.180972	0.182108	0.183046	0.183794	0.184363	0.184761	0.185	0.185091	0.185045	0.184873	0.184587	0.184199	0.183719	0.183157	0.182525	0.18183	0.181084	0.180293	0.179465	0.178607	0.177725	0.176824	0.17591	0.174985	0.174054	0.173118	0.172181	0.171243	0.170307	0.169373
0.119982	0.121353	0.126133	0.130801	0.135338	0.139729	0.143959	0.148015	0.151885	0.155558	0.159026	0.162281	0.165317	0.168131	0.170719	0.17308	0.175216	0.177127	0.178817	0.18029	0.181554	0.182614	0.183478	0.184156	0.184658	0.184992	0.185171	0.185206	0.185108	0.184887	0.184557	0.184127	0.183609	0.183012	0.182348	0.181624	0.180851	0.180035	0.179184	0.178305	0.177403	0.176484	0.175551	0.174609	0.173661	0.172708	0.171754	0.170799	0.169846	0.168894
0.143142	0.123025	0.127794	0.132442	0.136953	0.141309	0.145497	0.149505	0.15332	0.156933	0.160335	0.16352	0.166483	0.169221	0.171731	0.174013	0.176068	0.177899	0.17951	0.180906	0.182093	0.183079	0.183872	0.184482	0.184918	0.185192	0.185313	0.185293	0.185145	0.184877	0.184504	0.184034	0.183479	0.182849	0.182154	0.181402	0.180603	0.179763	0.17889	0.177991	0.177069	0.176132	0.175181	0.174222	0.173257	0.172288	0.171317	0.170346	0.169375	0.168406
0.166302	0.124619	0.129377	0.134006	0.138489	0.142811	0.146958	0.150918	0.15468	0.158234	0.161573	0.164691	0.167583	0.170246	0.172681	0.174886	0.176864	0.178618	0.180152	0.181472	0.182586	0.183501	0.184226	0.18477	0.185144	0.185358	0.185423	0.185352	0.185154	0.184842	0.184427	0.183919	0.183329	0.182667	0.181942	0.181163	0.180339	0.179476	0.178582	0.177663	0.176723	0.175767	0.1748	0.173824	0.172843	0.171857	0.17087	0.169882	0.168895	0.167908
0.189462	0.126128	0.130874	0.135484	0.139941	0.144229	0.148337	0.152251	0.15596	0.159458	0.162735	0.165787	0.168611	0.171204	0.173565	0.175696	0.1776	0.179279	0.18074	0.181988	0.183031	0.183878	0.184537	0.185018	0.185332	0.185489	0.185502	0.18538	0.185136	0.184781	0.184326	0.183781	0.183157	0.182464	0.181711	0.180907	0.180058	0.179174	0.178259	0.177321	0.176363	0.17539	0.174406	0.173414	0.172417	0.171416	0.170413	0.169409	0.168405	0.167402
0.212622	0.127546	0.13228	0.136871	0.141302	0.145558	0.149627	0.153496	0.157156	0.160598	0.163816	0.166806	0.169564	0.172088	0.17438	0.176441	0.178273	0.179881	0.181272	0.182451	0.183426	0.184208	0.184804	0.185225	0.185482	0.185585	0.185547	0.185378	0.185089	0.184693	0.1842	0.18362	0.182965	0.182242	0.181462	0.180632	0.179761	0.178856	0.177922	0.176964	0.175989	0.175	0.174	0.172993	0.17198	0.170963	0.169944	0.168925	0.167905	0.166885
0.235782	0.128867	0.133589	0.13816	0.142566	0.146791	0.150822	0.154648	0.15826	0.16165	0.164812	0.167742	0.170437	0.172897	0.175122	0.177115	0.178879	0.18042	0.181744	0.182857	0.183769	0.184488	0.185025	0.185389	0.185591	0.185644	0.185557	0.185343	0.185013	0.184578	0.184048	0.183436	0.182749	0.181999	0.181193	0.18034	0.179447	0.178521	0.177568	0.176594	0.175602	0.174596	0.173581	0.172558	0.17153	0.170499	0.169465	0.16843	0.167394	0.166358
0.258942	0.130085	0.134794	0.139347	0.143728	0.147923	0.151918	0.155703	0.15927	0.162609	0.165718	0.16859	0.171226	0.173624	0.175787	0.177716	0.179416	0.180893	0.182154	0.183205	0.184057	0.184717	0.185198	0.185508	0.185659	0.185663	0.185531	0.185275	0.184905	0.184433	0.18387	0.183226	0.182511	0.181734	0.180904	0.180028	0.179115	0.17817	0.177199	0.176208	0.1752	0.174179	0.173149	0.172112	0.171069	0.170023	0.168974	0.167924	0.166873	0.165822
0.282102	0.131194	0.135891	0.140426	0.144783	0.148949	0.15291	0.156656	0.160179	0.163471	0.166529	0.169348	0.171928	0.174268	0.176371	0.178241	0.179881	0.181298	0.182499	0.183493	0.184288	0.184894	0.185321	0.185581	0.185685	0.185644	0.185469	0.185173	0.184766	0.18426	0.183665	0.182992	0.182249	0.181448	0.180595	0.179698	0.178765	0.177802	0.176814	0.175806	0.174783	0.173748	0.172703	0.171652	0.170595	0.169535	0.168472	0.167408	0.166342	0.165275
0.305262	0.13219	0.136875	0.141392	0.145726	0.149864	0.153792	0.157501	0.160983	0.164231	0.167241	0.17001	0.172538	0.174824	0.176872	0.178686	0.18027	0.181632	0.182778	0.183717	0.18446	0.185015	0.185394	0.185607	0.185666	0.185583	0.185369	0.185036	0.184595	0.184056	0.183432	0.182731	0.181964	0.181139	0.180264	0.179348	0.178397	0.177416	0.176412	0.17539	0.174352	0.173302	0.172244	0.171179	0.170109	0.169035	0.167959	0.16688	0.1658	0.164719
0.328422	0.133068	0.13774	0.14224	0.146552	0.150663	0.154561	0.158236	0.161679	0.164886	0.167852	0.170574	0.173053	0.17529	0.177287	0.179049	0.180582	0.181892	0.182987	0.183877	0.184571	0.18508	0.185413	0.185584	0.185602	0.18548	0.18523	0.184863	0.18439	0.183822	0.183171	0.182445	0.181654	0.180807	0.179913	0.178978	0.17801	0.177013	0.175994	0.174957	0.173906	0.172843	0.171771	0.170693	0.16961	0.168523	0.167434	0.166342	0.165248	0.164152
0.351582	0.133824	0.138483	0.142966	0.147257	0.151343	0.155212	0.158855	0.162263	0.165431	0.168357	0.171036	0.173471	0.175662	0.177612	0.179327	0.180813	0.182076	0.183126	0.183971	0.184621	0.185086	0.185379	0.18551	0.185492	0.185335	0.185052	0.184653	0.184152	0.183557	0.18288	0.182131	0.181319	0.180453	0.17954	0.178588	0.177604	0.176592	0.175559	0.174509	0.173444	0.172369	0.171285	0.170194	0.169099	0.168	0.166897	0.165792	0.164685	0.163576
0.374742	0.134453	0.139099	0.143566	0.147837	0.1519	0.155742	0.159355	0.162731	0.165865	0.168753	0.171394	0.173788	0.175937	0.177846	0.179519	0.180962	0.182183	0.183191	0.183995	0.184606	0.185034	0.18529	0.185386	0.185334	0.185146	0.184833	0.184407	0.183879	0.18326	0.182561	0.181791	0.180959	0.180075	0.179146	0.178178	0.177179	0.176154	0.175108	0.174044	0.172967	0.17188	0.170784	0.169682	0.168575	0.167464	0.166349	0.165232	0.164112	0.16299
0.397902	0.134953	0.139587	0.144037	0.14829	0.152331	0.156149	0.159734	0.163081	0.166183	0.169038	0.171644	0.174002	0.176115	0.177986	0.179621	0.181027	0.182211	0.183182	0.183951	0.184526	0.18492	0.185144	0.185209	0.185128	0.184912	0.184573	0.184122	0.183571	0.182931	0.182212	0.181423	0.180574	0.179674	0.178729	0.177747	0.176735	0.175697	0.174639	0.173564	0.172476	0.171377	0.17027	0.169157	0.168039	0.166916	0.16579	0.164661	0.163529	0.162394
0.421062	0.135321	0.139942	0.144377	0.148612	0.152633	0.156428	0.159989	0.16331	0.166384	0.169209	0.171784	0.174111	0.176192	0.178031	0.179633	0.181006	0.182158	0.183098	0.183835	0.18438	0.184745	0.184941	0.18498	0.184873	0.184633	0.184271	0.183799	0.183228	0.182569	0.181832	0.181027	0.180163	0.179249	0.178291	0.177296	0.176272	0.175223	0.174153	0.173067	0.171969	0.17086	0.169743	0.168619	0.16749	0.166357	0.16522	0.16408	0.162936	0.16179
0.444222	0.135554	0.140162	0.144583	0.148802	0.152804	0.156579	0.160119	0.163415	0.166465	0.169265	0.171814	0.174114	0.176167	0.177978	0.179553	0.180898	0.182023	0.182936	0.183647	0.184167	0.184508	0.18468	0.184696	0.184568	0.184308	0.183927	0.183437	0.182849	0.182175	0.181423	0.180604	0.179727	0.1788	0.17783	0.176825	0.175789	0.17473	0.173651	0.172555	0.171447	0.170328	0.169202	0.168068	0.16693	0.165786	0.164639	0.163488	0.162334	0.161177
0.467382	0.135651	0.140247	0.144654	0.148857	0.152842	0.1566	0.16012	0.163397	0.166426	0.169204	0.171731	0.174008	0.176039	0.177827	0.179379	0.180702	0.181805	0.182696	0.183386	0.183886	0.184207	0.184361	0.184359	0.184214	0.183937	0.183541	0.183036	0.182435	0.181747	0.180983	0.180153	0.179264	0.178327	0.177347	0.176332	0.175288	0.174219	0.173131	0.172027	0.17091	0.169783	0.168647	0.167505	0.166357	0.165204	0.164048	0.162887	0.161723	0.160556
0.490542	0.13561	0.140194	0.144588	0.148776	0.152747	0.156489	0.159993	0.163253	0.166264	0.169025	0.171534	0.173794	0.175807	0.177577	0.179112	0.180417	0.181503	0.182378	0.183052	0.183537	0.183843	0.183982	0.183967	0.183808	0.183519	0.183111	0.182596	0.181984	0.181286	0.180512	0.179673	0.178776	0.17783	0.176842	0.175819	0.174767	0.173691	0.172595	0.171483	0.170358	0.169223	0.168079	0.166929	0.165773	0.164612	0.163446	0.162276	0.161103	0.159926
0.513702	0.135432	0.140003	0.144384	0.14856	0.152517	0.156245	0.159736	0.162983	0.165981	0.168728	0.171224	0.17347	0.17547	0.177228	0.17875	0.180043	0.181117	0.181981	0.182644	0.183118	0.183414	0.183544	0.183519	0.183352	0.183055	0.182639	0.182116	0.181496	0.180791	0.180011	0.179165	0.178262	0.177309	0.176315	0.175286	0.174227	0.173144	0.172042	0.170923	0.169792	0.168649	0.167499	0.166341	0.165177	0.164008	0.162834	0.161656	0.160474	0.159289
0.536862	0.135115	0.139674	0.144043	0.148207	0.152153	0.15587	0.15935	0.162586	0.165574	0.168312	0.170799	0.173037	0.175028	0.176778	0.178293	0.17958	0.180647	0.181505	0.182162	0.182631	0.182922	0.183046	0.183017	0.182846	0.182544	0.182124	0.181596	0.180973	0.180264	0.179479	0.178629	0.177721	0.176764	0.175766	0.174732	0.173668	0.17258	0.171472	0.170348	0.169211	0.168062	0.166905	0.165741	0.16457	0.163394	0.162213	0.161027	0.159838	0.158644
0.560022	0.134662	0.139208	0.143566	0.147719	0.151655	0.155363	0.158835	0.162064	0.165046	0.167778	0.170261	0.172494	0.174483	0.17623	0.177742	0.179028	0.180094	0.18095	0.181607	0.182075	0.182365	0.18249	0.18246	0.182288	0.181986	0.181565	0.181037	0.180413	0.179703	0.178917	0.178065	0.177155	0.176196	0.175194	0.174157	0.17309	0.171998	0.170886	0.169758	0.168615	0.167462	0.166299	0.165129	0.163952	0.162769	0.161582	0.16039	0.159193	0.157993
0.583182	0.134071	0.138606	0.142952	0.147096	0.151024	0.154726	0.158192	0.161418	0.164397	0.167127	0.169609	0.171843	0.173833	0.175583	0.177098	0.178387	0.179456	0.180317	0.180978	0.18145	0.181745	0.181874	0.181848	0.18168	0.181382	0.180964	0.180439	0.179816	0.179108	0.178324	0.177472	0.176563	0.175603	0.174601	0.173562	0.172493	0.171399	0.170284	0.169152	0.168005	0.166848	0.16568	0.164505	0.163323	0.162135	0.160942	0.159744	0.158541	0.157334
0.606342	0.133347	0.137869	0.142205	0.14634	0.150262	0.153959	0.157423	0.160647	0.163627	0.166361	0.168846	0.171085	0.173081	0.174838	0.176361	0.177658	0.178736	0.179606	0.180276	0.180758	0.181062	0.181199	0.181182	0.181022	0.180731	0.18032	0.179801	0.179184	0.178481	0.1777	0.176852	0.175945	0.174987	0.173985	0.172947	0.171877	0.170782	0.169665	0.168531	0.167382	0.16622	0.165049	0.16387	0.162683	0.161491	0.160292	0.159089	0.157881	0.156669
0.629502	0.13249	0.136999	0.141325	0.145454	0.14937	0.153065	0.156529	0.159756	0.16274	0.165479	0.167973	0.170222	0.172228	0.173996	0.175532	0.176842	0.177935	0.178818	0.179503	0.179998	0.180316	0.180467	0.180462	0.180314	0.180034	0.179634	0.179124	0.178516	0.17782	0.177046	0.176203	0.175301	0.174346	0.173348	0.172311	0.171243	0.170148	0.16903	0.167894	0.166744	0.16558	0.164406	0.163223	0.162033	0.160836	0.159634	0.158426	0.157214	0.155998
0.652662	0.131503	0.136	0.140317	0.144439	0.148353	0.152047	0.155514	0.158745	0.161737	0.164486	0.166992	0.169254	0.171276	0.17306	0.174614	0.175942	0.177053	0.177955	0.178658	0.179172	0.179508	0.179677	0.179689	0.179557	0.179292	0.178906	0.178409	0.177812	0.177127	0.176362	0.175527	0.174631	0.173683	0.172689	0.171655	0.170589	0.169496	0.168379	0.167243	0.166091	0.164926	0.163751	0.162565	0.161372	0.160173	0.158967	0.157756	0.15654	0.15532
0.675822	0.13039	0.134875	0.139183	0.1433	0.147212	0.150908	0.154379	0.157619	0.160622	0.163384	0.165905	0.168185	0.170226	0.172032	0.173607	0.174958	0.176092	0.177018	0.177745	0.178282	0.17864	0.17883	0.178864	0.178752	0.178506	0.178136	0.177655	0.177074	0.176401	0.175648	0.174824	0.173937	0.172996	0.172008	0.170979	0.169917	0.168827	0.167712	0.166577	0.165425	0.16426	0.163083	0.161896	0.160701	0.159499	0.158291	0.157077	0.155858	0.154636
0.698982	0.129155	0.133627	0.137927	0.142039	0.145951	0.149651	0.153129	0.15638	0.159396	0.162176	0.164716	0.167018	0.169082	0.170913	0.172515	0.173893	0.175055	0.176009	0.176763	0.177328	0.177713	0.177929	0.177987	0.177899	0.177675	0.177326	0.176864	0.1763	0.175643	0.174904	0.174093	0.173217	0.172285	0.171305	0.170283	0.169227	0.16814	0.167028	0.165895	0.164745	0.16358	0.162403	0.161215	0.160019	0.158815	0.157605	0.15639	0.15517	0.153945
0.722142	0.127802	0.132262	0.136554	0.140662	0.144575	0.14828	0.151768	0.155031	0.158065	0.160864	0.163428	0.165755	0.167847	0.169707	0.171339	0.172749	0.173943	0.174929	0.175715	0.176311	0.176727	0.176973	0.17706	0.176999	0.1768	0.176476	0.176036	0.175492	0.174854	0.174131	0.173334	0.172471	0.171551	0.170581	0.169567	0.168517	0.167436	0.166328	0.165198	0.16405	0.162887	0.16171	0.160523	0.159326	0.158122	0.156911	0.155695	0.154473	0.153248
0.745302	0.126337	0.130783	0.135067	0.139173	0.143088	0.1468	0.150299	0.153579	0.156631	0.159454	0.162044	0.1644	0.166523	0.168416	0.170083	0.171528	0.172759	0.173781	0.174603	0.175235	0.175686	0.175965	0.176084	0.176053	0.175883	0.175586	0.175171	0.17465	0.174033	0.173329	0.172549	0.171701	0.170794	0.169835	0.168831	0.167789	0.166714	0.165612	0.164486	0.163341	0.16218	0.161005	0.159819	0.158623	0.157419	0.156208	0.154991	0.153769	0.152544
0.768462	0.124763	0.129197	0.133473	0.137577	0.141495	0.145216	0.148728	0.152026	0.155101	0.157949	0.160568	0.162957	0.165115	0.167045	0.16875	0.170235	0.171505	0.172567	0.173429	0.1741	0.174589	0.174906	0.17506	0.175063	0.174925	0.174657	0.17427	0.173775	0.173181	0.172498	0.171737	0.170906	0.170013	0.169067	0.168074	0.167041	0.165974	0.164879	0.163758	0.162617	0.161459	0.160287	0.159102	0.157908	0.156705	0.155495	0.154279	0.153058	0.151833
0.791622	0.123088	0.127508	0.131778	0.13588	0.139802	0.143533	0.14706	0.150377	0.153477	0.156354	0.159005	0.161429	0.163626	0.165596	0.167343	0.16887	0.170184	0.17129	0.172195	0.172909	0.17344	0.173796	0.173989	0.174029	0.173926	0.173691	0.173334	0.172866	0.172298	0.171639	0.170898	0.170085	0.169209	0.168277	0.167297	0.166275	0.165217	0.164129	0.163014	0.161879	0.160725	0.159556	0.158374	0.157181	0.15598	0.154772	0.153557	0.152337	0.151114
0.814782	0.121317	0.125724	0.129986	0.134088	0.138015	0.141756	0.145301	0.14864	0.151766	0.154674	0.15736	0.159822	0.162059	0.164073	0.165865	0.167439	0.168799	0.169952	0.170904	0.171664	0.172239	0.172639	0.172874	0.172953	0.172888	0.172688	0.172363	0.171926	0.171385	0.170751	0.170033	0.16924	0.168382	0.167466	0.166499	0.165489	0.164441	0.163361	0.162254	0.161125	0.159976	0.158811	0.157632	0.156443	0.155244	0.154038	0.152826	0.151608	0.150387
0.837942	0.119457	0.12385	0.128105	0.132206	0.136139	0.139893	0.143455	0.146817	0.149972	0.152914	0.155637	0.15814	0.160421	0.162481	0.16432	0.165943	0.167353	0.168556	0.169558	0.170367	0.17099	0.171436	0.171715	0.171837	0.171811	0.171648	0.171359	0.170953	0.170442	0.169835	0.169141	0.16837	0.167531	0.166632	0.165681	0.164683	0.163647	0.162577	0.161478	0.160355	0.159212	0.158052	0.156878	0.155692	0.154497	0.153294	0.152084	0.15087	0.149652
0.861101	0.117514	0.121894	0.126141	0.130242	0.134182	0.137948	0.14153	0.144917	0.148102	0.151078	0.153841	0.156387	0.158714	0.160823	0.162713	0.164388	0.16585	0.167106	0.16816	0.16902	0.169694	0.170189	0.170514	0.17068	0.170697	0.170573	0.170321	0.16995	0.16947	0.168891	0.168223	0.167476	0.166657	0.165777	0.164841	0.163858	0.162834	0.161774	0.160684	0.159569	0.158433	0.157278	0.156109	0.154928	0.153737	0.152538	0.151332	0.150121	0.148907
0.884261	0.115496	0.119861	0.124102	0.128202	0.132149	0.135929	0.139531	0.142944	0.146161	0.149174	0.151978	0.154569	0.156945	0.159104	0.161047	0.162776	0.164293	0.165604	0.166713	0.167627	0.168353	0.168899	0.169273	0.169486	0.169546	0.169465	0.169251	0.168915	0.168468	0.167919	0.167279	0.166556	0.16576	0.164899	0.16398	0.163012	0.162001	0.160953	0.159873	0.158767	0.157638	0.15649	0.155327	0.154151	0.152964	0.151769	0.150568	0.149362	0.148153
0.907421	0.11341	0.11776	0.121993	0.126094	0.130048	0.133842	0.137465	0.140906	0.144156	0.147207	0.150053	0.152691	0.155117	0.157328	0.159326	0.161111	0.162686	0.164053	0.165219	0.166189	0.166969	0.167568	0.167993	0.168255	0.168361	0.168322	0.168149	0.167851	0.167438	0.166921	0.166309	0.165612	0.164839	0.163998	0.163098	0.162146	0.161149	0.160113	0.159044	0.157947	0.156826	0.155686	0.154529	0.153359	0.152178	0.150988	0.149792	0.148591	0.147387
0.930581	0.111264	0.115598	0.119823	0.123924	0.127886	0.131695	0.135339	0.138808	0.142091	0.145182	0.148072	0.150758	0.153235	0.155501	0.157555	0.159398	0.161031	0.162458	0.163682	0.164709	0.165546	0.166199	0.166677	0.166988	0.167142	0.167148	0.167016	0.166757	0.16638	0.165895	0.165313	0.164643	0.163894	0.163075	0.162194	0.161259	0.160276	0.159254	0.158196	0.157109	0.155998	0.154865	0.153715	0.152552	0.151377	0.150193	0.149003	0.147808	0.14661
0.953741	0.109064	0.113382	0.1176	0.1217	0.125669	0.129493	0.133159	0.136656	0.139974	0.143105	0.14604	0.148775	0.151305	0.153626	0.155738	0.15764	0.159333	0.160819	0.162104	0.16319	0.164084	0.164793	0.165325	0.165687	0.16589	0.165942	0.165853	0.165633	0.165293	0.164842	0.164291	0.163648	0.162925	0.162128	0.161267	0.16035	0.159383	0.158375	0.157329	0.156253	0.155151	0.154027	0.152885	0.151729	0.150561	0.149384	0.1482	0.147011	0.14582
0.976901	0.106818	0.11112	0.115329	0.11943	0.123406	0.127245	0.130933	0.134458	0.137811	0.140982	0.143963	0.146748	0.149331	0.151708	0.153879	0.155841	0.157595	0.159143	0.160488	0.161634	0.162587	0.163353	0.163939	0.164354	0.164607	0.164705	0.16466	0.164481	0.164179	0.163763	0.163243	0.162629	0.161931	0.161158	0.160318	0.159419	0.158469	0.157475	0.156443	0.155378	0.154286	0.153172	0.152038	0.15089	0.149729	0.148559	0.147382	0.146201	0.145016
1.00006	0.104534	0.10882	0.11302	0.117119	0.121103	0.124956	0.128666	0.13222	0.135608	0.13882	0.141846	0.144681	0.147318	0.149752	0.151982	0.154004	0.15582	0.15743	0.158837	0.160044	0.161056	0.16188	0.162522	0.16299	0.163293	0.163439	0.163439	0.163301	0.163037	0.162656	0.162169	0.161585	0.160913	0.160164	0.159345	0.158466	0.157533	0.156554	0.155535	0.154483	0.153402	0.152297	0.151173	0.150033	0.148881	0.147718	0.146549	0.145375	0.144198
1.02322	0.10222	0.106488	0.110678	0.114776	0.118766	0.122634	0.126366	0.129949	0.133371	0.136624	0.139696	0.142581	0.145271	0.147763	0.150051	0.152135	0.154013	0.155685	0.157153	0.158422	0.159494	0.160376	0.161074	0.161596	0.161949	0.162144	0.162189	0.162093	0.161868	0.161523	0.161069	0.160515	0.159871	0.159146	0.158349	0.15749	0.156574	0.155611	0.154607	0.153567	0.152498	0.151404	0.150289	0.149158	0.148014	0.14686	0.145699	0.144533	0.143364
1.04638	0.0998829	0.104132	0.108312	0.112408	0.116404	0.120286	0.124039	0.12765	0.131107	0.134399	0.137517	0.140451	0.143196	0.145744	0.148092	0.150236	0.152176	0.15391	0.155441	0.15677	0.157902	0.158843	0.159597	0.160173	0.160578	0.160821	0.160911	0.160858	0.160673	0.160364	0.159943	0.159419	0.158803	0.158103	0.157329	0.15649	0.155593	0.154646	0.153657	0.15263	0.151573	0.15049	0.149386	0.148264	0.147129	0.145984	0.144831	0.143674	0.142514
1.06954	0.0975297	0.101759	0.105929	0.110022	0.114023	0.117918	0.121691	0.125329	0.12882	0.132152	0.135314	0.138298	0.141096	0.1437	0.146107	0.148311	0.150312	0.152108	0.153701	0.155091	0.156284	0.157282	0.158093	0.158722	0.159179	0.15947	0.159606	0.159596	0.15945	0.159178	0.158791	0.158298	0.15771	0.157035	0.156285	0.155466	0.154588	0.153658	0.152684	0.151672	0.150627	0.149555	0.148462	0.14735	0.146225	0.145089	0.143945	0.142797	0.141646
1.0927	0.0951675	0.099377	0.103535	0.107624	0.11163	0.115536	0.119329	0.122993	0.126517	0.129887	0.133093	0.136126	0.138975	0.141635	0.1441	0.146364	0.148426	0.150283	0.151937	0.153388	0.154639	0.155696	0.156562	0.157245	0.157753	0.158093	0.158274	0.158307	0.158201	0.157966	0.157613	0.157151	0.156591	0.155943	0.155215	0.154418	0.153559	0.152647	0.151688	0.15069	0.149659	0.148599	0.147517	0.146416	0.1453	0.144174	0.14304	0.141901	0.140759
1.11586	0.0928031	0.0969916	0.101136	0.105221	0.10923	0.113147	0.116958	0.120648	0.124203	0.12761	0.130859	0.133939	0.136839	0.139554	0.142075	0.144397	0.146519	0.148437	0.15015	0.151661	0.152971	0.154085	0.155007	0.155743	0.156301	0.15669	0.156917	0.156992	0.156925	0.156727	0.156408	0.155977	0.155446	0.154824	0.15412	0.153345	0.152506	0.151611	0.150669	0.149685	0.148667	0.14762	0.14655	0.14546	0.144355	0.143239	0.142114	0.140985	0.139853
1.13902	0.0904429	0.0946094	0.0987402	0.102819	0.10683	0.110757	0.114584	0.118298	0.121883	0.125326	0.128616	0.131741	0.134692	0.137458	0.140035	0.142415	0.144595	0.146571	0.148344	0.149914	0.151281	0.152451	0.153428	0.154216	0.154825	0.155261	0.155533	0.15565	0.155623	0.155462	0.155176	0.154777	0.154275	0.153679	0.153	0.152246	0.151427	0.150551	0.149625	0.148657	0.147653	0.146619	0.14556	0.144482	0.143387	0.142282	0.141167	0.140048	0.138926
1.16218	0.0880931	0.0922365	0.0963522	0.100424	0.104435	0.10837	0.112213	0.115948	0.119562	0.12304	0.126369	0.129538	0.132536	0.135353	0.137983	0.140419	0.142655	0.14469	0.14652	0.148147	0.149571	0.150796	0.151825	0.152666	0.153324	0.153806	0.154123	0.154282	0.154295	0.15417	0.153918	0.153551	0.153077	0.152508	0.151853	0.151121	0.150323	0.149465	0.148556	0.147604	0.146614	0.145593	0.144547	0.14348	0.142398	0.141302	0.140199	0.139089	0.137978
1.18534	0.0857592	0.0898785	0.0939779	0.0980409	0.102051	0.105993	0.109849	0.113604	0.117244	0.120754	0.124121	0.127331	0.130375	0.133242	0.135923	0.138412	0.140703	0.142793	0.14468	0.146362	0.147841	0.149119	0.150202	0.151092	0.151799	0.152328	0.152688	0.152889	0.15294	0.152851	0.152634	0.152297	0.151852	0.15131	0.150679	0.14997	0.149192	0.148353	0.147462	0.146526	0.145551	0.144544	0.143511	0.142456	0.141385	0.1403	0.139207	0.138109	0.137007
1.2085	0.0834466	0.0875406	0.0916222	0.0956752	0.0996828	0.103629	0.107497	0.11127	0.114934	0.118474	0.121875	0.125125	0.128212	0.131126	0.133856	0.136397	0.138741	0.140884	0.142824	0.14456	0.146093	0.147424	0.148557	0.149497	0.15025	0.150824	0.151228	0.151469	0.151558	0.151506	0.151321	0.151016	0.1506	0.150085	0.149479	0.148792	0.148035	0.147216	0.146342	0.145422	0.144462	0.14347	0.14245	0.141407	0.140348	0.139275	0.138193	0.137105	0.136014
1.23166	0.0811601	0.0852275	0.08929	0.0933311	0.0973343	0.101283	0.10516	0.10895	0.112636	0.116203	0.119636	0.122923	0.126051	0.129008	0.131786	0.134375	0.136769	0.138964	0.140956	0.142744	0.144327	0.145709	0.146891	0.147879	0.148678	0.149297	0.149742	0.150023	0.15015	0.150133	0.149982	0.149708	0.149321	0.148832	0.148251	0.147587	0.146851	0.146051	0.145196	0.144292	0.143348	0.14237	0.141364	0.140334	0.139287	0.138226	0.137155	0.136077	0.134997
1.25482	0.0789039	0.0829435	0.0869853	0.0910129	0.0950097	0.0989587	0.102843	0.106646	0.110351	0.113943	0.117407	0.120728	0.123893	0.126892	0.129713	0.132348	0.134791	0.137034	0.139076	0.140913	0.142546	0.143976	0.145205	0.146239	0.147084	0.147745	0.148231	0.148552	0.148716	0.148734	0.148615	0.148372	0.148014	0.147551	0.146995	0.146355	0.14564	0.14486	0.144023	0.143137	0.142208	0.141245	0.140252	0.139236	0.138201	0.137152	0.136092	0.135025	0.133955
1.27798	0.0766819	0.0806923	0.0847118	0.0887242	0.0927125	0.0966596	0.100549	0.104362	0.108084	0.111698	0.115188	0.11854	0.121741	0.124778	0.12764	0.130319	0.132806	0.135096	0.137184	0.139069	0.140748	0.142225	0.1435	0.144579	0.145466	0.146169	0.146696	0.147054	0.147254	0.147307	0.147221	0.147008	0.146678	0.146242	0.145711	0.145094	0.144401	0.143641	0.142823	0.141954	0.141042	0.140094	0.139116	0.138113	0.13709	0.136053	0.135004	0.133949	0.132889
1.30114	0.0744975	0.0784773	0.0824729	0.0864679	0.0904455	0.0943885	0.0982796	0.102101	0.105837	0.109469	0.112983	0.116364	0.119596	0.122668	0.125568	0.128287	0.130816	0.13315	0.135282	0.137211	0.138935	0.140456	0.141775	0.142897	0.143826	0.144569	0.145134	0.14553	0.145766	0.145852	0.145798	0.145615	0.145314	0.144905	0.144399	0.143806	0.143134	0.142395	0.141596	0.140745	0.13985	0.138917	0.137953	0.136964	0.135954	0.134929	0.133892	0.132847	0.131798
1.3243	0.0723536	0.0763012	0.080271	0.0842468	0.0882115	0.0921478	0.0960381	0.099865	0.103611	0.107259	0.110794	0.114199	0.11746	0.120564	0.123499	0.126254	0.128822	0.131196	0.13337	0.135341	0.137108	0.13867	0.140031	0.141193	0.142163	0.142945	0.143548	0.14398	0.144251	0.14437	0.144347	0.144195	0.143922	0.14354	0.143059	0.142489	0.14184	0.141121	0.140341	0.139508	0.13863	0.137714	0.136765	0.135789	0.134793	0.133779	0.132754	0.13172	0.130682
1.34746	0.0702524	0.0741663	0.0781086	0.0820629	0.0860123	0.0899392	0.0938261	0.0976551	0.101409	0.105069	0.108621	0.112047	0.115333	0.118465	0.121431	0.124221	0.126825	0.129236	0.131448	0.133458	0.135265	0.136867	0.138267	0.139469	0.140476	0.141296	0.141936	0.142403	0.142708	0.142859	0.142868	0.142745	0.142501	0.142145	0.141689	0.141143	0.140517	0.139819	0.139059	0.138245	0.137384	0.136484	0.13555	0.134589	0.133605	0.132605	0.131591	0.130568	0.12954
1.37062	0.0681958	0.0720745	0.0759873	0.079918	0.0838495	0.0877644	0.0916449	0.0954728	0.0992305	0.1029	0.106465	0.109909	0.113217	0.116374	0.119368	0.122188	0.124824	0.127269	0.129517	0.131563	0.133407	0.135047	0.136484	0.137723	0.138767	0.139623	0.140298	0.1408	0.141137	0.141321	0.141361	0.141267	0.141051	0.140722	0.140292	0.13977	0.139166	0.13849	0.13775	0.136955	0.136111	0.135227	0.134309	0.133362	0.132392	0.131404	0.130402	0.12939	0.128372
1.39378	0.0661851	0.070027	0.0739083	0.0778131	0.0817243	0.0856244	0.0894954	0.0933191	0.0970775	0.100753	0.104328	0.107786	0.111111	0.114289	0.117307	0.120154	0.122819	0.125295	0.127576	0.129656	0.131534	0.133209	0.134681	0.135955	0.137035	0.137925	0.138634	0.139169	0.139539	0.139754	0.139824	0.13976	0.139571	0.13927	0.138865	0.138367	0.137787	0.137132	0.136413	0.135637	0.134812	0.133945	0.133042	0.13211	0.131154	0.130178	0.129188	0.128186	0.127178
1.41694	0.0642214	0.0680246	0.0718726	0.0757491	0.0796373	0.0835197	0.0873781	0.0911943	0.09495	0.0986272	0.102208	0.105677	0.109016	0.112212	0.11525	0.11812	0.120811	0.123315	0.125625	0.127736	0.129645	0.131353	0.132859	0.134166	0.135278	0.136202	0.136944	0.137511	0.137913	0.138159	0.138259	0.138224	0.138063	0.137788	0.137409	0.136936	0.136379	0.135747	0.135049	0.134292	0.133486	0.132636	0.131749	0.130832	0.12989	0.128927	0.127948	0.126957	0.125958
1.4401	0.0623051	0.0660679	0.0698803	0.0737263	0.0775889	0.0814506	0.0852933	0.0890985	0.092848	0.0965235	0.100107	0.103582	0.106931	0.110141	0.113197	0.116086	0.118799	0.121327	0.123663	0.125802	0.127741	0.129478	0.131015	0.132354	0.133498	0.134454	0.135227	0.135826	0.136258	0.136535	0.136665	0.136658	0.136526	0.136278	0.135925	0.135477	0.134944	0.134334	0.133657	0.132921	0.132133	0.131301	0.130431	0.129529	0.1286	0.12765	0.126682	0.125702	0.124713
1.46326	0.0604362	0.0641569	0.0679316	0.0717445	0.0755788	0.0794169	0.0832406	0.0870316	0.0907713	0.0944413	0.0980237	0.101501	0.104857	0.108077	0.111145	0.114051	0.116783	0.119332	0.121691	0.123855	0.12582	0.127585	0.129151	0.130519	0.131694	0.132679	0.133483	0.134112	0.134575	0.134882	0.135041	0.135063	0.134959	0.134739	0.134412	0.133989	0.13348	0.132893	0.132238	0.131523	0.130754	0.12994	0.129087	0.1282	0.127285	0.126348	0.125392	0.124422	0.123442
1.48642	0.0586145	0.0622912	0.0660261	0.0698035	0.0736067	0.0774181	0.0812197	0.0849929	0.0887192	0.0923801	0.0959575	0.0994338	0.102793	0.106018	0.109096	0.112015	0.114762	0.117329	0.119708	0.121894	0.123883	0.125673	0.127265	0.128661	0.129864	0.130879	0.131712	0.132371	0.132864	0.1332	0.133388	0.133439	0.133363	0.13317	0.13287	0.132473	0.131988	0.131425	0.130792	0.130098	0.129349	0.128553	0.127717	0.126846	0.125945	0.125021	0.124076	0.123116	0.122145
1.50958	0.0568392	0.0604701	0.064163	0.0679024	0.0716717	0.0754535	0.0792296	0.0829817	0.086691	0.0903391	0.0939076	0.097379	0.100737	0.103964	0.107048	0.109976	0.112735	0.115316	0.117712	0.119917	0.121928	0.123741	0.125358	0.12678	0.12801	0.129052	0.129914	0.130602	0.131124	0.131489	0.131706	0.131786	0.131738	0.131573	0.1313	0.130929	0.130469	0.12993	0.12932	0.128647	0.127918	0.127141	0.126322	0.125467	0.124581	0.123669	0.122736	0.121786	0.120824
1.53274	0.0551095	0.0586927	0.0623414	0.0660403	0.069773	0.073522	0.0772695	0.0809969	0.0846856	0.0883171	0.091873	0.0953357	0.0986883	0.101915	0.105001	0.107933	0.110701	0.113294	0.115704	0.117926	0.119955	0.121789	0.123429	0.124874	0.12613	0.127199	0.128088	0.128804	0.129354	0.129748	0.129995	0.130103	0.130084	0.129947	0.129701	0.129356	0.128922	0.128408	0.127821	0.12717	0.126462	0.125704	0.124903	0.124064	0.123192	0.122293	0.121371	0.120431	0.119477
1.5559	0.0534241	0.0569577	0.06056	0.0642159	0.0679092	0.0716225	0.075338	0.0790373	0.0827019	0.0863131	0.0898527	0.0933029	0.0966467	0.0998682	0.102953	0.105887	0.10866	0.111261	0.113682	0.115918	0.117963	0.119816	0.121476	0.122944	0.124224	0.125318	0.126234	0.126977	0.127556	0.127979	0.128254	0.128391	0.128401	0.128292	0.128074	0.127756	0.127348	0.126859	0.126296	0.125668	0.124981	0.124243	0.123459	0.122636	0.121779	0.120893	0.119983	0.119052	0.118106
1.57906	0.0517816	0.0552637	0.0588174	0.0624278	0.0660788	0.0697534	0.0734337	0.0771016	0.0807385	0.0843258	0.0878454	0.0912793	0.0946107	0.0978235	0.100903	0.103836	0.10661	0.109217	0.111646	0.113893	0.115952	0.117822	0.119501	0.12099	0.122292	0.123411	0.124352	0.125123	0.125729	0.12618	0.126484	0.126651	0.126689	0.126608	0.126419	0.126129	0.125748	0.125284	0.124745	0.12414	0.123475	0.122756	0.121991	0.121185	0.120343	0.11947	0.11857	0.117649	0.11671
1.60222	0.0501803	0.053609	0.057112	0.0606744	0.0642804	0.0679132	0.0715553	0.0751883	0.078794	0.0823539	0.0858497	0.0892638	0.0925791	0.0957797	0.0988507	0.101779	0.104552	0.10716	0.109595	0.111851	0.113922	0.115806	0.117502	0.11901	0.120334	0.121476	0.122442	0.123239	0.123873	0.124352	0.124685	0.124881	0.124948	0.124897	0.124736	0.124474	0.12412	0.123682	0.123169	0.122587	0.121944	0.121246	0.120499	0.11971	0.118883	0.118023	0.117135	0.116223	0.115291
1.62538	0.0486186	0.051992	0.055442	0.0589539	0.0625123	0.0661004	0.069701	0.0732959	0.076867	0.0803959	0.0838645	0.0872552	0.0905509	0.0937357	0.0967948	0.0997148	0.102484	0.105091	0.107529	0.109791	0.111871	0.113768	0.115479	0.117005	0.118349	0.119514	0.120504	0.121327	0.121988	0.122495	0.122857	0.123082	0.123179	0.123157	0.123025	0.122792	0.122466	0.122055	0.121567	0.121009	0.120389	0.119712	0.118984	0.118212	0.1174	0.116553	0.115676	0.114773	0.113848
1.64854	0.0470946	0.0504108	0.0538056	0.0572647	0.0607727	0.0643133	0.0678693	0.0714229	0.074956	0.0784505	0.0818884	0.0852522	0.0885249	0.0916906	0.0947345	0.0976433	0.100405	0.103009	0.105447	0.107713	0.1098	0.111707	0.113432	0.114975	0.116338	0.117524	0.118539	0.119386	0.120074	0.12061	0.121	0.121255	0.121382	0.12139	0.121288	0.121084	0.120786	0.120402	0.11994	0.119407	0.11881	0.118154	0.117446	0.116691	0.115894	0.11506	0.114194	0.1133	0.112382
1.6717	0.0456063	0.0488636	0.0522011	0.0556049	0.05906	0.0625502	0.0660586	0.0695677	0.0730597	0.0765165	0.0799203	0.0832537	0.0865	0.0896434	0.092669	0.0955635	0.0983149	0.100913	0.103349	0.105616	0.107709	0.109625	0.111362	0.11292	0.114301	0.115508	0.116545	0.117417	0.118132	0.118695	0.119115	0.1194	0.119557	0.119596	0.119524	0.119349	0.11908	0.118724	0.118289	0.117781	0.117207	0.116573	0.115885	0.115147	0.114366	0.113545	0.11269	0.111804	0.110893
1.69486	0.0441519	0.0473483	0.0506265	0.0539728	0.0573724	0.0608095	0.0642674	0.067729	0.0711766	0.0745924	0.0779589	0.0812588	0.0844755	0.0875934	0.0905976	0.0934749	0.0962133	0.0988025	0.101234	0.1035	0.105597	0.10752	0.109267	0.110839	0.112237	0.113464	0.114524	0.115421	0.116162	0.116753	0.117202	0.117517	0.117705	0.117774	0.117733	0.117588	0.117349	0.117022	0.116614	0.116131	0.115581	0.114969	0.114301	0.113581	0.112816	0.112008	0.111164	0.110286	0.109381
1.71802	0.0427294	0.0458633	0.0490801	0.0523666	0.0557082	0.0590895	0.0624943	0.0659054	0.0693056	0.0726774	0.0760034	0.0792666	0.0824506	0.0855399	0.0885198	0.0913771	0.0940999	0.0966778	0.0991022	0.101366	0.103464	0.105392	0.107149	0.108734	0.110148	0.111394	0.112475	0.113397	0.114164	0.114783	0.115262	0.115607	0.115826	0.115926	0.115916	0.115802	0.115593	0.115294	0.114914	0.114458	0.113932	0.113343	0.112695	0.111993	0.111243	0.110449	0.109615	0.108746	0.107847
1.74118	0.041337	0.0444066	0.0475602	0.0507847	0.054066	0.057389	0.0607378	0.0640956	0.0674455	0.0707703	0.0740528	0.0772763	0.0804247	0.0834824	0.0864352	0.0892698	0.0919745	0.0945388	0.0969541	0.0992132	0.101311	0.103243	0.105008	0.106604	0.108033	0.109298	0.1104	0.111346	0.112139	0.112786	0.113294	0.11367	0.11392	0.114052	0.114073	0.113991	0.113812	0.113543	0.113191	0.112761	0.112261	0.111694	0.111066	0.110383	0.109649	0.108868	0.108045	0.107185	0.106291
1.76434	0.0399729	0.0429766	0.0460651	0.0492255	0.0524443	0.0557066	0.0589968	0.0622986	0.0655954	0.0688703	0.0721065	0.0752875	0.0783973	0.0814208	0.0843438	0.0871532	0.0898372	0.0923856	0.0947897	0.0970422	0.0991377	0.101072	0.102843	0.104451	0.105894	0.107176	0.1083	0.109268	0.110088	0.110763	0.1113	0.111706	0.111988	0.112152	0.112205	0.112154	0.112006	0.111767	0.111444	0.111042	0.110566	0.110022	0.109416	0.108751	0.108033	0.107266	0.106454	0.105601	0.104712
1.7875	0.0386355	0.0415718	0.0445933	0.0476878	0.0508418	0.0540411	0.0572703	0.0605136	0.0637546	0.0669769	0.070164	0.0732997	0.0763684	0.079355	0.0822456	0.0850273	0.0876884	0.0902188	0.0926096	0.0948537	0.0969455	0.0988809	0.100657	0.102274	0.103731	0.10503	0.106174	0.107166	0.10801	0.108714	0.10928	0.109717	0.110031	0.110227	0.110312	0.110293	0.110177	0.109968	0.109674	0.109299	0.108849	0.108329	0.107744	0.107098	0.106395	0.105642	0.10484	0.103996	0.103113
1.81066	0.0373231	0.0401906	0.0431435	0.0461702	0.0492575	0.0523915	0.0555575	0.0587398	0.0619226	0.0650897	0.0682251	0.071313	0.0743378	0.0772851	0.0801409	0.0828925	0.0855285	0.0880387	0.0904144	0.0926484	0.0947349	0.0966698	0.0984504	0.100075	0.101545	0.10286	0.104023	0.105038	0.105908	0.106639	0.107236	0.107703	0.108048	0.108277	0.108395	0.108409	0.108324	0.108146	0.107881	0.107534	0.107109	0.106613	0.106049	0.105422	0.104736	0.103996	0.103206	0.102369	0.101491
1.83382	0.0360345	0.0388318	0.0417146	0.0446717	0.0476904	0.0507572	0.0538576	0.0569767	0.0600989	0.0632085	0.0662898	0.0693274	0.0723061	0.0752115	0.0780302	0.0807496	0.0833584	0.0858465	0.0882052	0.0904273	0.092507	0.09444	0.0962234	0.0978558	0.0993369	0.100668	0.10185	0.102887	0.103783	0.104541	0.105167	0.105665	0.106042	0.106303	0.106454	0.1065	0.106447	0.1063	0.106065	0.105746	0.105348	0.104875	0.104333	0.103725	0.103056	0.102329	0.10155	0.100721	0.0998483
1.85698	0.0347684	0.0374942	0.0403056	0.0431914	0.0461398	0.0491374	0.0521703	0.0552241	0.0582835	0.0613333	0.0643583	0.0673432	0.0702735	0.073135	0.0759144	0.0785995	0.081179	0.0836431	0.085983	0.0881916	0.090263	0.0921928	0.0939779	0.0956166	0.0971084	0.0984539	0.0996548	0.100714	0.101634	0.102419	0.103074	0.103604	0.104013	0.104306	0.10449	0.104569	0.104548	0.104432	0.104227	0.103936	0.103564	0.103116	0.102595	0.102007	0.101354	0.100641	0.0998722	0.0990518	0.0981841
1.88014	0.0335238	0.036177	0.0389155	0.0417288	0.0446051	0.0475319	0.0504955	0.0534819	0.0564766	0.0594645	0.062431	0.0653612	0.0682409	0.0710563	0.0737944	0.0764432	0.0789916	0.0814299	0.0837494	0.0859429	0.0880045	0.0899297	0.0917153	0.0933592	0.0948608	0.0962203	0.097439	0.0985191	0.0994635	0.100276	0.10096	0.10152	0.101961	0.102287	0.102503	0.102615	0.102626	0.102542	0.102366	0.102103	0.101758	0.101334	0.100836	0.100266	0.0996303	0.0989313	0.0981735	0.0973612	0.0964987
1.9033	0.0322999	0.0348794	0.037544	0.0402833	0.0430862	0.0459405	0.0488331	0.0517505	0.0546784	0.0576026	0.0605086	0.0633822	0.0662093	0.0689767	0.0716716	0.0742822	0.0767976	0.0792083	0.0815058	0.0836826	0.0857331	0.0876524	0.0894372	0.0910854	0.0925957	0.0939684	0.0952041	0.0963048	0.0972729	0.0981115	0.0988241	0.0994145	0.0998869	0.100246	0.100495	0.100639	0.100682	0.100629	0.100483	0.100249	0.0999305	0.099531	0.0990544	0.0985045	0.0978852	0.0972001	0.0964535	0.0956494	0.0947922
1.92646	0.0310958	0.033601	0.0361905	0.0388547	0.0415829	0.0443633	0.0471834	0.0500301	0.0528897	0.0557484	0.0585921	0.0614072	0.06418	0.0668975	0.0695473	0.072118	0.0745988	0.0769803	0.0792541	0.0814128	0.0834507	0.0853628	0.0871457	0.0887969	0.090315	0.0916998	0.0929518	0.0940723	0.0950635	0.0959279	0.0966685	0.0972888	0.0977925	0.0981832	0.0984649	0.0986415	0.0987169	0.0986949	0.0985792	0.0983734	0.0980811	0.097706	0.0972514	0.0967211	0.0961186	0.0954476	0.0947121	0.0939163	0.0930645
1.94962	0.0299113	0.0323412	0.0348549	0.037443	0.0400954	0.0428007	0.0455469	0.0483214	0.0511112	0.0539028	0.0566827	0.0594376	0.0621543	0.0648203	0.0674234	0.0699524	0.072397	0.0747477	0.0769963	0.0791355	0.0811593	0.0830629	0.0848426	0.0864957	0.0880205	0.0894165	0.0906838	0.0918233	0.0928368	0.0937263	0.0944944	0.0951441	0.0956784	0.0961008	0.0964147	0.0966235	0.0967306	0.0967395	0.0966535	0.0964759	0.0962101	0.0958593	0.0954268	0.0949161	0.0943304	0.0936736	0.0929495	0.0921622	0.091316
1.97278	0.0287459	0.0311001	0.0335372	0.0360484	0.0386239	0.041253	0.0439242	0.0466254	0.049344	0.052067	0.0547816	0.0574748	0.060134	0.0627468	0.0653017	0.0677876	0.0701943	0.0725127	0.0747346	0.0768528	0.0788613	0.080755	0.0825302	0.0841839	0.0857143	0.0871204	0.088402	0.0895596	0.0905945	0.0915083	0.0923031	0.0929814	0.0935459	0.0939994	0.0943449	0.0945854	0.0947238	0.0947633	0.0947068	0.0945573	0.0943178	0.0939912	0.0935807	0.0930895	0.0925208	0.0918783	0.0911657	0.090387	0.0895467
1.99594	0.0275996	0.0298775	0.0322375	0.0346711	0.0371691	0.0397212	0.0423163	0.044943	0.0475892	0.0502426	0.0528905	0.0555207	0.0581209	0.0606792	0.0631843	0.0656256	0.067993	0.0702777	0.0724715	0.0745672	0.0765589	0.0784414	0.0802108	0.0818639	0.0833986	0.0848136	0.0861084	0.087283	0.0883383	0.0892755	0.0900961	0.0908023	0.0913961	0.09188	0.0922565	0.0925281	0.0926974	0.092767	0.0927396	0.0926178	0.0924043	0.0921018	0.0917132	0.0912415	0.0906898	0.0900616	0.0893607	0.0885909	0.0877567
2.0191	0.0264723	0.0286738	0.0309563	0.0333118	0.0357316	0.0382059	0.0407242	0.0432756	0.0458484	0.048431	0.0510112	0.0535771	0.0561171	0.0586195	0.0610736	0.0634688	0.0657956	0.0680451	0.0702094	0.0722813	0.0742548	0.0761247	0.0778869	0.0795381	0.0810758	0.0824985	0.0838051	0.0849956	0.0860701	0.0870296	0.087875	0.0886081	0.0892303	0.0897438	0.0901505	0.0904525	0.0906519	0.0907512	0.0907523	0.0906578	0.09047	0.0901913	0.0898245	0.0893722	0.0888375	0.0882238	0.0875347	0.0867741	0.0859464
2.04226	0.0253644	0.0274892	0.029694	0.0319711	0.0343123	0.0367083	0.0391492	0.0416245	0.0441231	0.046634	0.0491454	0.0516461	0.0541247	0.0565702	0.0589719	0.0613199	0.0636047	0.0658177	0.067951	0.0699977	0.0719516	0.0738075	0.0755611	0.077209	0.0787483	0.0801773	0.0814945	0.0826995	0.083792	0.0847725	0.0856416	0.0864003	0.08705	0.087592	0.0880279	0.0883594	0.0885883	0.0887164	0.0887456	0.0886779	0.0885153	0.0882602	0.0879148	0.0874819	0.0869642	0.0863651	0.085688	0.0849368	0.084116
2.06542	0.024276	0.0263243	0.0284513	0.0306498	0.0329121	0.0352295	0.0375925	0.0399912	0.0424151	0.0448534	0.0472954	0.0497299	0.0521461	0.0545335	0.0568818	0.0591813	0.0614229	0.0635981	0.0656991	0.0677192	0.0696521	0.0714926	0.0732362	0.0748792	0.0764187	0.0778524	0.0791788	0.0803969	0.081506	0.0825061	0.0833975	0.0841807	0.0848565	0.0854259	0.08589	0.0862501	0.0865075	0.0866637	0.0867201	0.0866786	0.0865408	0.0863088	0.0859846	0.0855709	0.0850702	0.0844857	0.0838209	0.0830795	0.082266
2.08858	0.0232077	0.0251796	0.0272289	0.0293489	0.0315323	0.0337708	0.0360557	0.0383774	0.040726	0.0430914	0.0454631	0.0478307	0.0501837	0.0525121	0.054806	0.0570559	0.059253	0.0613892	0.0634567	0.0654487	0.0673592	0.0691827	0.0709148	0.0725514	0.0740895	0.0755265	0.0768605	0.07809	0.0792142	0.0802325	0.0811447	0.0819509	0.0826515	0.083247	0.0837381	0.0841256	0.0844104	0.0845937	0.0846767	0.0846606	0.084547	0.0843376	0.0840344	0.0836396	0.0831559	0.0825861	0.0819337	0.0812026	0.0803969
2.11174	0.02216	0.0240559	0.0260278	0.0280695	0.030174	0.0323337	0.0345403	0.0367848	0.0390579	0.0413499	0.0436509	0.0459509	0.0482401	0.0505086	0.0527471	0.0549464	0.057098	0.0591938	0.0612265	0.0631891	0.0650757	0.0668809	0.0685998	0.0702285	0.0717635	0.0732021	0.074542	0.0757814	0.0769189	0.0779537	0.0788851	0.0797128	0.0804367	0.0810568	0.0815735	0.0819871	0.0822983	0.0825077	0.0826161	0.0826247	0.0825346	0.0823474	0.0820647	0.0816887	0.0812218	0.0806669	0.0800272	0.0793065	0.0785092
2.1349	0.0211335	0.022954	0.0248489	0.0268125	0.0288385	0.0309196	0.033048	0.0352153	0.0374128	0.0396311	0.041861	0.044093	0.0463177	0.0485256	0.0507079	0.0528557	0.0549607	0.0570151	0.0590116	0.0609435	0.0628048	0.0645899	0.0662942	0.0679132	0.0694435	0.070882	0.0722259	0.0734734	0.0746225	0.075672	0.0766209	0.0774683	0.0782138	0.078857	0.0793978	0.0798362	0.0801724	0.0804066	0.0805396	0.0805719	0.0805046	0.0803389	0.0800764	0.0797188	0.0792687	0.0787286	0.0781019	0.0773922	0.0766038
2.15806	0.020129	0.0218746	0.0236931	0.0255793	0.0275272	0.02953	0.0315805	0.0336708	0.0357925	0.0379371	0.0400957	0.0422594	0.0444191	0.0465659	0.0486913	0.0507867	0.0528441	0.0548559	0.056815	0.0587148	0.0605493	0.0623129	0.0640008	0.0656085	0.0671323	0.0685687	0.0699149	0.0711685	0.0723273	0.0733896	0.0743541	0.0752194	0.0759848	0.0766493	0.0772126	0.0776742	0.078034	0.0782919	0.0784482	0.0785033	0.0784579	0.0783131	0.0780702	0.0777309	0.0772973	0.0767722	0.0761587	0.0754603	0.0746814
2.18122	0.0191472	0.0208188	0.0225617	0.0243711	0.0262414	0.0281665	0.0301394	0.0321529	0.0341992	0.0362702	0.0383574	0.0404525	0.0425469	0.0446321	0.0466999	0.0487421	0.050751	0.0527192	0.0546397	0.0565061	0.0583123	0.0600528	0.0617227	0.0633173	0.0648326	0.0662651	0.0676116	0.0688693	0.0700357	0.0711089	0.0720869	0.0729682	0.0737515	0.0744356	0.0750196	0.0755028	0.0758847	0.0761649	0.0763433	0.0764201	0.0763958	0.0762711	0.0760473	0.0757258	0.0753088	0.0747986	0.0741985	0.073512	0.0727432
2.20438	0.0181888	0.0197874	0.0214556	0.023189	0.0249826	0.0268305	0.0287265	0.0306638	0.0326349	0.0346324	0.0366484	0.0386748	0.0407037	0.0427269	0.0447365	0.0467248	0.0486843	0.0506079	0.0524887	0.0543203	0.0560968	0.0578126	0.0594627	0.0610423	0.0625474	0.0639739	0.0653186	0.0665783	0.0677504	0.0688322	0.0698217	0.070717	0.0715162	0.0722179	0.0728208	0.0733238	0.0737261	0.0740271	0.0742263	0.0743237	0.0743194	0.0742142	0.0740089	0.0737049	0.0733041	0.0728091	0.0722226	0.0715483	0.0707904
2.22754	0.0172547	0.0187813	0.0203758	0.0220343	0.023752	0.0255236	0.0273434	0.029205	0.0311015	0.0330259	0.0349708	0.0369286	0.0388918	0.0408527	0.0428038	0.0447376	0.046647	0.0485249	0.0503648	0.0521604	0.0539057	0.0555952	0.0572238	0.0587866	0.0602794	0.061698	0.0630387	0.0642984	0.0654737	0.0665621	0.0675609	0.0684678	0.0692808	0.0699981	0.070618	0.0711391	0.0715602	0.0718803	0.072099	0.0722157	0.0722305	0.0721438	0.0719564	0.0716694	0.0712848	0.0708048	0.0702323	0.0695707	0.0688242
2.2507	0.0163457	0.0178015	0.0193235	0.0209081	0.022551	0.0242473	0.0259918	0.0277784	0.0296009	0.0314526	0.0333268	0.0352162	0.0371138	0.0390122	0.0409044	0.0427832	0.0446416	0.046473	0.0482709	0.0500292	0.0517418	0.0534035	0.0550088	0.0565529	0.0580314	0.05944	0.0607747	0.062032	0.0632084	0.064301	0.0653068	0.0662232	0.0670479	0.0677786	0.0684134	0.0689506	0.0693886	0.0697264	0.069963	0.0700978	0.0701306	0.0700616	0.0698914	0.0696211	0.0692524	0.0687874	0.0682291	0.0675807	0.0668463
2.27386	0.0154624	0.0168487	0.0182996	0.0198116	0.0213808	0.023003	0.024673	0.0263856	0.0281348	0.0299146	0.0317185	0.0335398	0.0353718	0.0372078	0.0390407	0.040864	0.0426709	0.0444549	0.0462098	0.0479294	0.0496081	0.0512402	0.0528206	0.0543442	0.0558063	0.0572027	0.0585291	0.0597818	0.060957	0.0620514	0.0630619	0.0639855	0.0648195	0.0655615	0.0662091	0.0667605	0.0672137	0.0675674	0.0678205	0.067972	0.0680217	0.0679694	0.0678157	0.0675616	0.0672086	0.0667587	0.0662147	0.0655799	0.0648584
2.29702	0.0146055	0.015924	0.017305	0.0187458	0.0202427	0.0217919	0.0233887	0.0250282	0.0267051	0.0284136	0.0301478	0.0319014	0.0336681	0.0354416	0.0372152	0.0389826	0.0407373	0.0424732	0.044184	0.0458639	0.0475071	0.0491082	0.0506618	0.052163	0.0536068	0.0549889	0.0563048	0.0575505	0.0587221	0.0598161	0.0608288	0.0617572	0.0625983	0.0633493	0.0640077	0.0645711	0.0650376	0.0654055	0.0656734	0.0658404	0.0659057	0.0658693	0.0657314	0.0654929	0.0651553	0.0647204	0.0641911	0.0635704	0.0628624
2.32018	0.0137758	0.0150279	0.0163407	0.0177117	0.0191377	0.0206152	0.0221401	0.0237077	0.0253132	0.0269513	0.0286165	0.0303029	0.0320047	0.0337158	0.03543	0.0371412	0.0388433	0.0405302	0.0421961	0.0438351	0.0454416	0.04701	0.0485352	0.050012	0.0514356	0.0528012	0.0541043	0.0553408	0.0565064	0.0575974	0.0586101	0.059541	0.0603868	0.0611445	0.0618113	0.0623848	0.0628627	0.063243	0.0635242	0.0637051	0.0637849	0.0637633	0.0636405	0.0634172	0.0630947	0.0626749	0.0621603	0.0615542	0.0608604
2.34334	0.0129738	0.0141611	0.0154073	0.0167102	0.0180669	0.0194742	0.0209284	0.0224254	0.0239606	0.0255293	0.0271263	0.0287461	0.0303834	0.0320323	0.0336871	0.0353419	0.036991	0.0386284	0.0402484	0.0418455	0.0434139	0.0449483	0.0464433	0.0478939	0.0492952	0.0506422	0.0519304	0.0531552	0.0543126	0.0553982	0.0564083	0.0573392	0.0581874	0.0589495	0.0596227	0.0602041	0.0606914	0.0610823	0.0613752	0.0615687	0.0616617	0.061654	0.0615455	0.0613368	0.0610291	0.0606242	0.0601246	0.0595335	0.0588545
2.3665	0.0121999	0.0133242	0.0145056	0.015742	0.017031	0.0183697	0.0197547	0.0211824	0.0226486	0.0241489	0.0256786	0.0272326	0.0288059	0.030393	0.0319885	0.0335869	0.0351825	0.0367698	0.0383432	0.0398972	0.0414263	0.0429252	0.0443885	0.0458112	0.0471881	0.0485145	0.0497854	0.0509964	0.0521431	0.053221	0.0542262	0.0551547	0.0560028	0.0567671	0.0574444	0.0580317	0.0585264	0.0589261	0.0592291	0.0594336	0.0595387	0.0595438	0.0594488	0.0592541	0.0589609	0.058571	0.0580866	0.0575108	0.0568474
2.38966	0.0114546	0.0125178	0.0136361	0.0148078	0.0160308	0.0173025	0.01862	0.0199798	0.0213783	0.0228114	0.0242748	0.0257639	0.0272737	0.0287994	0.0303358	0.0318777	0.0334197	0.0349564	0.0364825	0.0379925	0.0394812	0.0409431	0.0423732	0.0437661	0.0451169	0.0464205	0.0476721	0.048867	0.0500006	0.0510684	0.0520662	0.05299	0.0538357	0.0545999	0.0552791	0.0558702	0.0563704	0.0567771	0.0570885	0.0573027	0.0574186	0.0574355	0.0573531	0.057172	0.056893	0.0565178	0.0560487	0.0554887	0.0548414
2.41282	0.0107383	0.0117422	0.0127992	0.0139081	0.0150669	0.0162734	0.0175249	0.0188184	0.0201506	0.0215178	0.022916	0.024341	0.0257882	0.027253	0.0287306	0.0302161	0.0317042	0.0331899	0.034668	0.0361333	0.0375804	0.0390042	0.0403994	0.041761	0.0430837	0.0443626	0.0455928	0.0467693	0.0478876	0.048943	0.0499311	0.0508478	0.0516889	0.0524507	0.0531297	0.0537224	0.0542262	0.0546382	0.0549563	0.0551788	0.0553042	0.0553319	0.0552614	0.0550932	0.054828	0.0544675	0.0540139	0.05347	0.0528394
2.43598	0.010051	0.0109976	0.0119954	0.0130433	0.0141398	0.0152828	0.0164701	0.017699	0.0189664	0.020269	0.0216032	0.022965	0.0243504	0.025755	0.0271742	0.0286033	0.0300376	0.031472	0.0329016	0.0343213	0.0357259	0.0371103	0.0384693	0.0397979	0.0410908	0.0423431	0.0435498	0.0447059	0.0458066	0.0468474	0.0478235	0.0487308	0.049565	0.0503223	0.0509988	0.0515913	0.0520967	0.0525122	0.0528355	0.0530648	0.0531986	0.0532359	0.0531766	0.0530206	0.052769	0.052423	0.0519849	0.0514575	0.0508442
2.45914	0.00939297	0.0102842	0.0112247	0.0122137	0.0132497	0.0143312	0.0154561	0.0166219	0.0178261	0.0190656	0.020337	0.0216369	0.0229613	0.0243063	0.0256676	0.0270407	0.0284211	0.0298041	0.0311847	0.0325581	0.0339193	0.0352632	0.0365848	0.0378788	0.0391403	0.0403642	0.0415454	0.0426791	0.0437602	0.044784	0.0457461	0.0466418	0.0474669	0.0482174	0.0488895	0.0494797	0.0499848	0.0504021	0.0507291	0.0509638	0.0511047	0.0511508	0.0511017	0.0509575	0.0507189	0.0503874	0.0499649	0.0494542	0.0488587
2.4823	0.00876415	0.00960203	0.0104873	0.0114193	0.012397	0.0134188	0.014483	0.0155876	0.0167302	0.017908	0.0191181	0.0203571	0.0216216	0.0229079	0.0242118	0.0255292	0.0268559	0.0281872	0.0295186	0.0308452	0.0321622	0.0334646	0.0347474	0.0360056	0.0372342	0.0384279	0.0395819	0.040691	0.0417505	0.0427555	0.0437012	0.0445832	0.0453971	0.0461389	0.0468046	0.0473906	0.0478937	0.0483111	0.0486402	0.048879	0.0490258	0.0490797	0.04904	0.048907	0.0486811	0.0483638	0.047957	0.0474633	0.046886
2.50546	0.00816445	0.00895106	0.00978318	0.0106603	0.0115815	0.0125456	0.0135511	0.0145963	0.0156789	0.0167967	0.0179468	0.0191262	0.0203319	0.0215602	0.0228074	0.0240696	0.0253428	0.0266225	0.0279043	0.0291837	0.0304558	0.0317158	0.0329589	0.03418	0.0353741	0.0365362	0.0376611	0.0387441	0.03978	0.040764	0.0416915	0.0425578	0.0433585	0.0440895	0.0447469	0.0453269	0.0458264	0.0462422	0.046572	0.0468135	0.0469651	0.0470258	0.0469948	0.0468723	0.0466588	0.0463555	0.0459644	0.0454879	0.0449292
2.52862	0.00759367	0.00833107	0.00911208	0.00993632	0.0108031	0.0117116	0.0126603	0.0136479	0.0146724	0.0157316	0.0168232	0.0179445	0.0190923	0.0202637	0.021455	0.0226625	0.0238825	0.0251107	0.0263429	0.0275746	0.0288013	0.0300182	0.0312206	0.0324034	0.0335618	0.0346907	0.0357852	0.0368401	0.0378507	0.038812	0.0397194	0.0405681	0.0413537	0.0420721	0.0427194	0.0432917	0.0437857	0.0441986	0.0445276	0.0447706	0.0449259	0.0449924	0.0449694	0.0448568	0.0446552	0.0443658	0.0439903	0.0435312	0.0429915
2.55178	0.0070515	0.00774177	0.00847375	0.00924723	0.0100617	0.0109165	0.0118104	0.0127423	0.0137104	0.0147128	0.0157475	0.0168118	0.0179032	0.0190186	0.0201548	0.0213083	0.0224755	0.0236524	0.024835	0.0260189	0.0271998	0.0283729	0.0295337	0.0306773	0.0317988	0.0328932	0.0339557	0.0349812	0.0359648	0.0369017	0.0377871	0.0386165	0.0393853	0.0400894	0.0407248	0.0412878	0.0417749	0.0421833	0.0425102	0.0427535	0.0429114	0.0429829	0.042967	0.0428639	0.0426738	0.0423979	0.0420381	0.0415964	0.0410761
2.57494	0.00653755	0.00718276	0.00786779	0.0085926	0.00935685	0.01016	0.0110011	0.0118791	0.0127927	0.0137401	0.0147193	0.0157283	0.0167644	0.017825	0.018907	0.0200072	0.0211221	0.0222481	0.0233811	0.0245172	0.0256519	0.0267808	0.0278994	0.0290028	0.0300864	0.0311453	0.0321745	0.0331691	0.0341243	0.0350352	0.0358972	0.0367055	0.0374559	0.038144	0.038766	0.0393181	0.0397969	0.0401994	0.040523	0.0407655	0.040925	0.0410005	0.0409911	0.0408968	0.0407178	0.0404553	0.0401109	0.0396869	0.039186
2.5981	0.00605134	0.00665353	0.00729371	0.00797192	0.00868801	0.00944155	0.0102319	0.011058	0.0119189	0.0128129	0.0137384	0.0146935	0.0156757	0.0166826	0.0177115	0.0187592	0.0198225	0.0208979	0.0219817	0.0230698	0.0241582	0.0252426	0.0263184	0.0273811	0.0284259	0.0294482	0.0304429	0.0314055	0.0323309	0.0332145	0.0340515	0.0348374	0.0355678	0.0362386	0.0368457	0.0373855	0.0378546	0.03825	0.0385691	0.0388096	0.0389699	0.0390486	0.039045	0.0389589	0.0387906	0.0385412	0.0382122	0.0378057	0.0373246
2.62126	0.00559229	0.00615351	0.00675089	0.0073846	0.00805459	0.0087606	0.00950211	0.0102784	0.0110884	0.0119309	0.0128043	0.0137069	0.0146367	0.0155912	0.016568	0.0175641	0.0185766	0.019602	0.0206368	0.0216773	0.0227193	0.0237589	0.0247916	0.0258129	0.0268183	0.0278031	0.0287625	0.0296919	0.0305864	0.0314413	0.0322522	0.0330143	0.0337235	0.0343755	0.0349664	0.0354926	0.0359508	0.036338	0.0366515	0.0368891	0.0370491	0.0371303	0.0371318	0.0370534	0.0368954	0.0366588	0.036345	0.0359561	0.0354948
2.64442	0.00515975	0.00568202	0.00623865	0.00682991	0.00745587	0.00811639	0.00881111	0.00953942	0.0103005	0.0110932	0.0119163	0.0127682	0.0136469	0.0145503	0.0154761	0.0164217	0.0173841	0.0183602	0.0193465	0.0203395	0.0213354	0.0223301	0.0233194	0.024299	0.0252644	0.0262111	0.0271344	0.0280297	0.0288923	0.0297176	0.0305011	0.0312383	0.031925	0.0325571	0.0331307	0.0336422	0.0340884	0.0344662	0.0347731	0.0350069	0.0351659	0.0352488	0.0352547	0.0351835	0.0350355	0.0348113	0.0345126	0.0341412	0.0336997
2.66758	0.00475301	0.00523831	0.00575621	0.00630706	0.00689103	0.00750809	0.00815801	0.00884033	0.00955437	0.0102992	0.0110737	0.0118763	0.0127055	0.0135593	0.0144354	0.0153314	0.0162447	0.0171721	0.0181106	0.0190566	0.0200065	0.0209564	0.0219023	0.0228399	0.023765	0.0246731	0.0255596	0.0264201	0.02725	0.0280447	0.0287999	0.0295112	0.0301745	0.0307856	0.0313408	0.0318366	0.0322698	0.0326373	0.0329368	0.033166	0.0333231	0.033407	0.0334168	0.0333523	0.0332137	0.0330018	0.0327178	0.0323638	0.0319422
2.69074	0.0043713	0.00482157	0.00530272	0.00581517	0.00635916	0.00693478	0.0075419	0.00818019	0.0088491	0.00954785	0.0102754	0.0110306	0.0118118	0.0126173	0.013445	0.0142927	0.0151578	0.0160375	0.0169288	0.0178283	0.0187326	0.019638	0.0205405	0.0214361	0.0223206	0.0231897	0.024039	0.0248642	0.0256607	0.0264242	0.0271504	0.0278349	0.0284738	0.0290631	0.029599	0.0300783	0.0304975	0.030854	0.0311452	0.0313689	0.0315236	0.0316079	0.031621	0.0315627	0.0314331	0.031233	0.0309637	0.0306269	0.0302249
2.7139	0.00401378	0.00443094	0.00487728	0.00535329	0.0058593	0.00639546	0.00696175	0.00755795	0.00818363	0.00883814	0.00952062	0.0102299	0.0109648	0.0117234	0.0125041	0.0133047	0.0141228	0.0149557	0.0158005	0.0166542	0.0175135	0.0183746	0.019234	0.0200876	0.0209315	0.0217615	0.0225734	0.0233628	0.0241255	0.0248572	0.0255537	0.0262109	0.0268247	0.0273914	0.0279074	0.0283692	0.0287739	0.0291185	0.0294007	0.0296185	0.02977	0.0298541	0.02987	0.0298174	0.0296965	0.0295079	0.0292528	0.028933	0.0285507
2.73706	0.00367958	0.00406548	0.00447891	0.00492042	0.00539039	0.00588905	0.00641646	0.00697249	0.00755684	0.00816897	0.00880813	0.00947334	0.0101634	0.0108768	0.0116118	0.0123666	0.0131387	0.0139259	0.0147253	0.0155339	0.0163487	0.0171662	0.0179827	0.0187947	0.0195981	0.020389	0.0211632	0.0219167	0.0226453	0.0233448	0.0240112	0.0246405	0.0252288	0.0257723	0.0262677	0.0267116	0.027101	0.0274332	0.0277058	0.0279169	0.0280647	0.0281482	0.0281664	0.028119	0.0280063	0.0278289	0.0275878	0.0272847	0.0269217
2.76022	0.0033678	0.00372424	0.00410662	0.00451551	0.00495135	0.00541442	0.00590487	0.00642265	0.00696754	0.00753912	0.00813675	0.00875956	0.00940648	0.0100762	0.0107671	0.0114773	0.0122048	0.0129473	0.0137022	0.0144667	0.0152378	0.0160122	0.0167865	0.0175571	0.0183202	0.0190722	0.0198089	0.0205264	0.0212207	0.0218879	0.0225239	0.0231249	0.0236872	0.0242072	0.0246815	0.025107	0.0254807	0.0257999	0.0260625	0.0262664	0.0264101	0.0264923	0.0265124	0.0264699	0.026365	0.0261983	0.0259709	0.0256842	0.0253403
2.78338	0.0030775	0.00340623	0.00375935	0.00413746	0.00454103	0.0049704	0.00542577	0.00590718	0.00641447	0.00694733	0.00750521	0.00808737	0.00869283	0.00932039	0.0099686	0.0106358	0.01132	0.0120191	0.0127306	0.0134519	0.0141801	0.0149121	0.0156448	0.0163746	0.0170979	0.0178112	0.0185106	0.0191922	0.0198524	0.0204871	0.0210926	0.0216652	0.0222013	0.0226975	0.0231504	0.023557	0.0239146	0.0242205	0.0244726	0.024669	0.0248081	0.0248887	0.0249102	0.0248721	0.0247747	0.0246184	0.0244042	0.0241336	0.0238085
2.80654	0.00280772	0.00311043	0.00343603	0.00378514	0.00415826	0.00455577	0.00497791	0.00542479	0.00589632	0.00639227	0.00691218	0.00745541	0.0080211	0.00860815	0.00921524	0.00984081	0.0104831	0.01114	0.0118093	0.0124884	0.0131748	0.0138654	0.0145571	0.0152467	0.0159308	0.0166059	0.0172683	0.0179144	0.0185405	0.0191429	0.0197179	0.0202621	0.0207719	0.0212441	0.0216754	0.022063	0.0224042	0.0226965	0.0229378	0.0231263	0.0232604	0.0233391	0.0233616	0.0233277	0.0232373	0.023091	0.0228897	0.0226348	0.0223281
2.8297	0.00255749	0.00283582	0.00313559	0.00345742	0.00380185	0.00416928	0.00456	0.00497416	0.00541174	0.00587257	0.00635629	0.00686233	0.00738992	0.00793809	0.00850562	0.00909109	0.00969281	0.0103089	0.0109372	0.0115754	0.012221	0.0128711	0.0135228	0.014173	0.0148185	0.015456	0.0160819	0.0166928	0.0172852	0.0178555	0.0184003	0.0189162	0.0193998	0.0198479	0.0202576	0.0206261	0.0209508	0.0212292	0.0214595	0.0216398	0.0217687	0.0218451	0.0218684	0.0218381	0.0217544	0.0216177	0.0214289	0.0211893	0.0209005
2.85286	0.00232584	0.00258136	0.00285691	0.00315314	0.00347058	0.00380967	0.00417073	0.00455394	0.00495935	0.00538683	0.0058361	0.00630667	0.00679787	0.0073088	0.00783838	0.00838527	0.00894793	0.0095246	0.0101133	0.0107118	0.0113176	0.0119283	0.012541	0.0131527	0.0137605	0.014361	0.0149511	0.0155274	0.0160866	0.0166252	0.01714	0.0176278	0.0180853	0.0185096	0.0188977	0.0192471	0.0195551	0.0198197	0.0200388	0.0202107	0.0203341	0.020408	0.0204317	0.0204048	0.0203274	0.0201999	0.0200231	0.0197984	0.0195271
2.87602	0.0021118	0.002346	0.0025989	0.00287114	0.00316324	0.00347568	0.00380878	0.00416278	0.00453775	0.00493362	0.00535017	0.00578699	0.00624347	0.00671883	0.00721205	0.00772193	0.00824704	0.00878573	0.00933614	0.00989621	0.0104637	0.0110361	0.0116108	0.012185	0.0127559	0.0133204	0.0138754	0.0144177	0.0149442	0.0154517	0.015937	0.0163971	0.0168288	0.0172295	0.0175962	0.0179265	0.018218	0.0184687	0.0186765	0.01884	0.0189578	0.0190289	0.0190527	0.0190288	0.0189574	0.0188387	0.0186736	0.0184632	0.0182089
2.89918	0.0019144	0.00212873	0.00236048	0.00261026	0.00287862	0.00316603	0.00347284	0.0037993	0.00414552	0.00451149	0.00489703	0.00530179	0.00572524	0.00616667	0.00662516	0.00709962	0.00758871	0.00809091	0.00860448	0.0091275	0.00965784	0.0101932	0.0107311	0.0112689	0.011804	0.0123333	0.0128541	0.0133633	0.0138578	0.0143348	0.0147912	0.015224	0.0156304	0.0160077	0.0163533	0.0166648	0.0169399	0.0171767	0.0173733	0.0175283	0.0176403	0.0177085	0.0177322	0.0177111	0.0176452	0.017535	0.017381	0.0171845	0.0169467
2.92234	0.00173268	0.00192852	0.00214054	0.00236935	0.00261551	0.00287946	0.00316158	0.00346213	0.00378127	0.004119	0.0044752	0.00484957	0.00524165	0.0056508	0.00607619	0.00651682	0.00697145	0.00743867	0.00791688	0.00840427	0.00889885	0.00939847	0.00990081	0.0104034	0.0109037	0.011399	0.0118865	0.0123634	0.0128268	0.013274	0.0137021	0.0141082	0.0144898	0.0148443	0.0151691	0.0154621	0.0157211	0.0159441	0.0161295	0.016276	0.0163822	0.0164473	0.0164707	0.0164521	0.0163915	0.0162893	0.016146	0.0159628	0.0157408
2.9455	0.00156571	0.00174436	0.00193803	0.0021473	0.0023727	0.00261471	0.00287369	0.00314992	0.00344358	0.0037547	0.0040832	0.00442882	0.00479117	0.00516968	0.0055636	0.00597198	0.00639373	0.00682752	0.00727186	0.00772508	0.00818532	0.00865056	0.00911864	0.00958725	0.010054	0.0105162	0.0109715	0.0114171	0.0118504	0.0122686	0.0126691	0.0130493	0.0134067	0.0137389	0.0140434	0.0143182	0.0145613	0.0147708	0.0149453	0.0150832	0.0151836	0.0152455	0.0152684	0.0152521	0.0151964	0.0151018	0.0149688	0.0147984	0.0145917
2.96866	0.00141257	0.00157529	0.0017519	0.00194298	0.00214905	0.00237056	0.00260789	0.00286133	0.00313106	0.00341716	0.00371955	0.00403804	0.00437228	0.00472177	0.00508581	0.00546357	0.005854	0.00625592	0.00666792	0.00708845	0.0075158	0.00794807	0.00838324	0.00881916	0.00925355	0.00968405	0.0101082	0.0105236	0.0109276	0.0113178	0.0116916	0.0120467	0.0123806	0.0126909	0.0129757	0.0132328	0.0134604	0.0136567	0.0138203	0.0139499	0.0140444	0.0141032	0.0141255	0.0141111	0.0140601	0.0139727	0.0138494	0.0136912	0.0134992
2.99182	0.00127238	0.00142034	0.00158113	0.00175532	0.00194339	0.0021458	0.00236291	0.00259503	0.00284235	0.00310495	0.0033828	0.00367573	0.00398345	0.0043055	0.00464127	0.00498998	0.00535069	0.00572229	0.00610349	0.00649286	0.00688878	0.00728952	0.00769319	0.00809777	0.00850114	0.00890109	0.00929536	0.0096816	0.0100575	0.0104206	0.0107687	0.0110994	0.0114105	0.0116998	0.0119654	0.0122053	0.0124178	0.0126012	0.0127542	0.0128757	0.0129644	0.0130199	0.0130414	0.0130289	0.0129822	0.0129016	0.0127876	0.0126411	0.0124631
3.01498	0.00114427	0.00127859	0.00142474	0.00158326	0.00175461	0.00193925	0.00213752	0.00234974	0.00257609	0.00281668	0.00307149	0.00334041	0.00362317	0.00391935	0.00422842	0.00454966	0.00488221	0.00522504	0.00557699	0.00593671	0.00630272	0.0066734	0.00704698	0.00742161	0.00779531	0.00816601	0.0085316	0.0088899	0.00923872	0.00957585	0.00989912	0.0102064	0.0104955	0.0107646	0.0110116	0.0112349	0.0114328	0.0116037	0.0117465	0.0118598	0.011943	0.0119951	0.0120159	0.0120049	0.0119622	0.0118881	0.011783	0.0116476	0.0114829
3.03814	0.00102741	0.00114915	0.00128177	0.00142578	0.00158164	0.00174976	0.00193052	0.00212418	0.00233096	0.00255098	0.00278423	0.00303062	0.00328993	0.00356178	0.00384569	0.00414101	0.00444695	0.00476258	0.00508681	0.00541842	0.00575601	0.00609811	0.00644307	0.00678916	0.00713456	0.00747734	0.00781553	0.00814711	0.00847004	0.00878227	0.00908176	0.00936652	0.00963461	0.00988415	0.0101134	0.0103206	0.0105044	0.0106633	0.010796	0.0109017	0.0109793	0.0110282	0.011048	0.0110384	0.0109995	0.0109314	0.0108346	0.0107098	0.0105579
3.0613	0.000921	0.00103116	0.0011513	0.0012819	0.00142342	0.00157625	0.00174073	0.00191714	0.0021057	0.00230652	0.00251962	0.00274493	0.00298226	0.00323127	0.00349153	0.00376246	0.00404333	0.00433329	0.00463134	0.00493634	0.00524704	0.00556204	0.00587984	0.00619883	0.00651732	0.00683353	0.00714563	0.00745175	0.00774998	0.00803843	0.00831521	0.00857847	0.00882639	0.00905725	0.0092694	0.00946129	0.00963151	0.00977877	0.00990193	0.01	0.0100722	0.010118	0.0101368	0.0101285	0.0100931	0.0100307	0.00994178	0.00982694	0.00968701
3.08446	0.00082429	0.00092379	0.00103244	0.00115069	0.00127896	0.00141763	0.00156703	0.00172743	0.00189905	0.002082	0.00227631	0.00248194	0.00269871	0.00292634	0.00316443	0.00341246	0.00366976	0.00393556	0.00420894	0.00448886	0.00477415	0.00506354	0.00535565	0.00564898	0.00594196	0.00623297	0.0065203	0.00680222	0.00707698	0.00734282	0.00759798	0.00784074	0.00806944	0.00828247	0.0084783	0.00865551	0.00881278	0.00894891	0.00906286	0.00915372	0.00922074	0.00926336	0.00928118	0.009274	0.0092418	0.00918475	0.00910323	0.00899781	0.00886925
3.10762	0.00073654	0.00082627	0.00092435	0.00103123	0.00114728	0.00127288	0.00140833	0.00155391	0.00170981	0.00187616	0.002053	0.00224029	0.00243788	0.00264554	0.00286289	0.00308947	0.00332467	0.00356779	0.00381799	0.00407431	0.00433569	0.00460095	0.00486881	0.00513791	0.0054068	0.00567398	0.00593787	0.00619689	0.0064494	0.00669379	0.00692843	0.00715174	0.00736218	0.00755827	0.00773858	0.00790181	0.00804673	0.00817225	0.00827738	0.0083613	0.00842332	0.0084629	0.00847969	0.00847349	0.00844428	0.00839222	0.00831765	0.0082211	0.00810326
3.13078	0.00065707	0.00073784	0.00082624	0.00092266	0.00102747	0.00114102	0.0012636	0.00139548	0.00153683	0.00168778	0.0018484	0.00201864	0.00219839	0.00238743	0.00258543	0.00279198	0.00300652	0.0032284	0.00345688	0.00369106	0.00392998	0.00417256	0.00441762	0.00466392	0.00491012	0.00515483	0.00539662	0.00563401	0.00586551	0.00608963	0.00630488	0.00650978	0.00670294	0.00688296	0.00704856	0.00719853	0.00733173	0.00744715	0.00754389	0.0076212	0.00767842	0.00771507	0.00773081	0.00772547	0.00769902	0.00765161	0.00758356	0.00749533	0.00738757
3.15394	0.00058522	0.00065781	0.00073733	0.00082416	0.00091865	0.00102112	0.00113185	0.00125107	0.00137898	0.00151571	0.00166129	0.00181573	0.00197891	0.00215064	0.00233063	0.0025185	0.00271377	0.00291583	0.003124	0.00333748	0.00355537	0.0037767	0.00400038	0.00422527	0.00445016	0.00467376	0.00489476	0.00511181	0.00532353	0.00552856	0.00572552	0.00591307	0.00608991	0.00625478	0.00640648	0.00654391	0.00666602	0.00677188	0.00686067	0.00693168	0.00698432	0.00701815	0.00703286	0.00702827	0.00700437	0.00696129	0.00689931	0.00681887	0.00672055
3.1771	0.00052038	0.00058549	0.0006569	0.00073496	0.00081999	0.00091228	0.00101211	0.0011197	0.00123522	0.0013588	0.0014905	0.00163031	0.00177813	0.00193381	0.00209708	0.0022676	0.00244493	0.00262853	0.00281778	0.00301194	0.0032102	0.00341167	0.00361536	0.00382023	0.00402515	0.00422898	0.00443049	0.00462846	0.00482162	0.00500872	0.00518851	0.00535975	0.00552125	0.00567185	0.00581047	0.00593608	0.00604774	0.00614458	0.00622585	0.0062909	0.0063392	0.00637034	0.00638402	0.00638009	0.00635853	0.00631947	0.00626315	0.00618997	0.00610048
3.20026	0.00046196	0.00052026	0.00058428	0.00065432	0.00073069	0.00081366	0.00090349	0.00100039	0.00110452	0.001216	0.00133489	0.00146119	0.00159483	0.00173565	0.00188344	0.00203787	0.00219856	0.00236501	0.00253666	0.00271285	0.00289283	0.0030758	0.00326085	0.00344704	0.00363334	0.00381869	0.00400199	0.00418211	0.00435791	0.00452823	0.00469193	0.00484789	0.00499501	0.00513225	0.00525859	0.00537311	0.00547494	0.0055633	0.00563749	0.00569693	0.00574112	0.00576969	0.00578236	0.00577901	0.0057596	0.00572425	0.00567319	0.00560678	0.00552551
3.22342	0.00040942	0.00046154	0.00051882	0.00058155	0.00065001	0.00072447	0.00080514	0.00089224	0.00098591	0.00108627	0.00119338	0.00130724	0.00142779	0.00155491	0.00168839	0.00182795	0.00197323	0.0021238	0.00227913	0.00243865	0.00260166	0.00276744	0.00293516	0.00310397	0.00327293	0.00344107	0.00360741	0.0037709	0.0039305	0.00408516	0.00423385	0.00437554	0.00450923	0.00463396	0.00474883	0.00485297	0.0049456	0.00502601	0.00509357	0.00514773	0.00518805	0.00521418	0.00522589	0.00522303	0.00520559	0.00517368	0.00512749	0.00506736	0.00499372
3.24658	0.00036226	0.00040876	0.00045991	0.00051599	0.00057725	0.00064393	0.00071625	0.00079437	0.00087847	0.00096863	0.00106493	0.00116736	0.00127588	0.00139038	0.00151067	0.0016365	0.00176757	0.00190346	0.00204372	0.0021878	0.0023351	0.00248495	0.00263661	0.0027893	0.00294216	0.00309434	0.00324491	0.00339294	0.00353748	0.00367759	0.00381231	0.00394071	0.00406189	0.00417498	0.00427915	0.00437361	0.00445766	0.00453065	0.004592	0.00464122	0.00467791	0.00470174	0.00471251	0.00471008	0.00469445	0.0046657	0.00462401	0.00456968	0.00450312
3.26974	0.00031999	0.0003614	0.00040701	0.00045705	0.00051176	0.00057136	0.00063605	0.00070599	0.00078133	0.00086217	0.00094856	0.00104052	0.00113799	0.0012409	0.00134907	0.00146228	0.00158025	0.00170262	0.00182897	0.00195881	0.00209161	0.00222675	0.00236356	0.00250133	0.00263931	0.0027767	0.00291267	0.00304638	0.00317696	0.00330357	0.00342533	0.00354141	0.00365097	0.00375324	0.00384747	0.00393294	0.00400901	0.00407509	0.00413066	0.00417527	0.00420856	0.00423024	0.00424011	0.00423805	0.00422406	0.00419821	0.00416068	0.00411171	0.00405169
3.2929	0.00028218	0.00031899	0.00035957	0.00040413	0.0004529	0.00050607	0.00056382	0.00062631	0.00069367	0.000766	0.00084334	0.00092572	0.00101309	0.00110537	0.00120242	0.00130405	0.00140999	0.00151993	0.00163349	0.00175024	0.00186968	0.00199126	0.00211438	0.00223841	0.00236265	0.00248639	0.00260888	0.00272936	0.00284705	0.00296117	0.00307095	0.00317562	0.00327444	0.0033667	0.00345171	0.00352885	0.00359752	0.00365719	0.0037074	0.00374773	0.00377785	0.00379751	0.00380653	0.00380479	0.0037923	0.00376911	0.00373538	0.00369136	0.00363735
3.31606	0.00024841	0.00028108	0.00031711	0.00035672	0.00040011	0.00044744	0.0004989	0.00055462	0.00061472	0.00067929	0.00074839	0.00082202	0.00090016	0.00098274	0.00106963	0.00116065	0.00125558	0.00135413	0.00145596	0.00156068	0.00166785	0.00177698	0.00188752	0.00199891	0.00211051	0.00222168	0.00233176	0.00244005	0.00254586	0.00264848	0.00274721	0.00284136	0.00293027	0.00301328	0.0030898	0.00315924	0.00322107	0.00327482	0.00332006	0.00335643	0.00338361	0.00340139	0.0034096	0.00340814	0.00339701	0.00337625	0.00334602	0.00330652	0.00325805
3.33922	0.00021831	0.00024724	0.00027918	0.00031432	0.00035284	0.0003949	0.00044066	0.00049023	0.00054375	0.00060128	0.00066287	0.00072855	0.00079828	0.00087201	0.00094962	0.00103096	0.00111583	0.00120396	0.00129506	0.00138878	0.00148472	0.00158244	0.00168145	0.00178124	0.00188125	0.0019809	0.00207958	0.00217668	0.00227157	0.00236362	0.00245219	0.00253667	0.00261646	0.00269098	0.00275967	0.00282202	0.00287756	0.00292585	0.00296651	0.00299921	0.00302368	0.00303972	0.00304716	0.00304594	0.00303603	0.0030175	0.00299046	0.00295511	0.00291171
3.36238	0.00019153	0.0002171	0.00024536	0.00027647	0.0003106	0.0003479	0.0003885	0.00043252	0.00048007	0.00053121	0.000586	0.00064446	0.00070655	0.00077223	0.0008414	0.00091392	0.00098962	0.00106826	0.00114957	0.00123325	0.00131893	0.00140623	0.0014947	0.00158389	0.00167329	0.00176239	0.00185065	0.0019375	0.00202239	0.00210475	0.00218402	0.00225964	0.00233106	0.00239778	0.00245929	0.00251514	0.0025649	0.00260817	0.00264462	0.00267395	0.00269592	0.00271034	0.00271707	0.00271605	0.00270726	0.00269075	0.00266662	0.00263505	0.00259628
3.38554	0.00016774	0.0001903	0.00021525	0.00024274	0.00027292	0.00030593	0.00034188	0.00038089	0.00042305	0.00046842	0.00051705	0.00056896	0.00062413	0.00068251	0.00074402	0.00080853	0.00087589	0.0009459	0.00101831	0.00109284	0.00116918	0.00124698	0.00132585	0.00140537	0.0014851	0.00156458	0.00164331	0.00172081	0.00179657	0.00187009	0.00194085	0.00200836	0.00207214	0.00213173	0.00218668	0.00223657	0.00228104	0.00231972	0.00235231	0.00237855	0.00239822	0.00241115	0.00241722	0.00241637	0.00240858	0.0023939	0.00237242	0.0023443	0.00230975
3.4087	0.00014665	0.00016651	0.0001885	0.00021274	0.00023938	0.00026853	0.0003003	0.00033479	0.00037208	0.00041225	0.00045532	0.00050132	0.00055022	0.000602	0.00065657	0.00071383	0.00077364	0.00083581	0.00090014	0.00096638	0.00103424	0.00110341	0.00117354	0.00124427	0.00131521	0.00138593	0.001456	0.00152498	0.00159243	0.00165788	0.0017209	0.00178103	0.00183784	0.00189093	0.00193989	0.00198435	0.00202398	0.00205847	0.00208754	0.00211095	0.00212852	0.00214008	0.00214554	0.00214483	0.00213795	0.00212493	0.00210585	0.00208086	0.00205014
3.43186	0.00012798	0.00014544	0.00016477	0.00018611	0.00020957	0.00023526	0.00026327	0.00029371	0.00032663	0.00036211	0.00040017	0.00044084	0.0004841	0.00052991	0.00057822	0.00062892	0.0006819	0.00073699	0.00079401	0.00085273	0.0009129	0.00097426	0.00103648	0.00109924	0.0011622	0.00122497	0.00128718	0.00134844	0.00140833	0.00146647	0.00152244	0.00157587	0.00162635	0.00167352	0.00171704	0.00175657	0.00179181	0.00182247	0.00184833	0.00186917	0.00188481	0.00189513	0.00190002	0.00189943	0.00189336	0.00188184	0.00186493	0.00184278	0.00181553
3.45502	0.00011149	0.0001268	0.00014377	0.00016251	0.00018313	0.00020572	0.00023037	0.00025717	0.00028617	0.00031744	0.00035101	0.00038688	0.00042506	0.00046551	0.00050817	0.00055297	0.00059978	0.00064848	0.0006989	0.00075084	0.00080407	0.00085836	0.00091343	0.00096899	0.00102473	0.00108031	0.00113541	0.00118967	0.00124273	0.00129424	0.00134384	0.00139118	0.00143593	0.00147775	0.00151633	0.00155138	0.00158263	0.00160983	0.00163278	0.00165128	0.00166517	0.00167435	0.00167872	0.00167823	0.00167289	0.00166271	0.00164777	0.00162817	0.00160406
3.47818	9.7e-05	0.00011035	0.00012522	0.00014164	0.00015973	0.00017955	0.0002012	0.00022474	0.00025024	0.00027773	0.00030726	0.00033884	0.00037246	0.00040808	0.00044568	0.00048516	0.00052644	0.00056939	0.00061387	0.00065969	0.00070668	0.0007546	0.00080322	0.00085229	0.00090152	0.00095062	0.00099929	0.00104724	0.00109413	0.00113965	0.0011835	0.00122535	0.00126491	0.00130189	0.00133601	0.00136701	0.00139466	0.00141873	0.00143904	0.00145542	0.00146773	0.00147587	0.00147976	0.00147936	0.00147467	0.0014657	0.00145253	0.00143523	0.00141395
3.50134	8.42e-05	9.59e-05	0.00010885	0.00012322	0.00013905	0.00015641	0.00017538	0.00019602	0.00021838	0.00024251	0.00026843	0.00029616	0.00032569	0.000357	0.00039005	0.00042478	0.00046109	0.00049888	0.00053802	0.00057836	0.00061973	0.00066193	0.00070476	0.00074798	0.00079135	0.00083462	0.00087752	0.00091978	0.00096112	0.00100126	0.00103992	0.00107682	0.00111172	0.00114433	0.00117443	0.00120179	0.00122618	0.00124743	0.00126536	0.00127982	0.0012907	0.0012979	0.00130136	0.00130103	0.00129692	0.00128904	0.00127744	0.00126222	0.00124347
3.5245	7.29e-05	8.31e-05	9.45e-05	0.00010699	0.00012082	0.00013599	0.00015257	0.00017062	0.00019019	0.00021132	0.00023403	0.00025832	0.00028421	0.00031167	0.00034065	0.00037112	0.00040298	0.00043615	0.00047052	0.00050595	0.00054228	0.00057936	0.00061699	0.00065497	0.0006931	0.00073113	0.00076885	0.00080601	0.00084236	0.00087766	0.00091166	0.00094413	0.00097483	0.00100353	0.00103001	0.00105409	0.00107556	0.00109427	0.00111005	0.00112279	0.00113238	0.00113874	0.0011418	0.00114153	0.00113794	0.00113102	0.00112085	0.00110748	0.00109101
[truncated: 251 more columns]

## Sheet: Fig4B
Y / X	-3.50647	-3.47551	-3.44454	-3.41358	-3.38261	-3.35165	-3.32068	-3.28972	-3.25875	-3.22779	-3.19682	-3.16586	-3.1349	-3.10393	-3.07297	-3.042	-3.01104	-2.98007	-2.94911	-2.91814	-2.88718	-2.85621	-2.82525	-2.79428	-2.76332	-2.73235	-2.70139	-2.67042	-2.63946	-2.60849	-2.57753	-2.54657	-2.5156	-2.48464	-2.45367	-2.42271	-2.39174	-2.36078	-2.32981	-2.29885	-2.26788	-2.23692	-2.20595	-2.17499	-2.14402	-2.11306	-2.08209	-2.05113	-2.02016
-3.40033	8.32e-06	1.04e-05	1.28e-05	1.58e-05	1.95e-05	2.38e-05	2.91e-05	3.53e-05	4.26e-05	5.13e-05	6.15e-05	7.34e-05	8.73e-05	0.00010333	0.00012181	0.00014301	0.00016722	0.00019474	0.00022588	0.00026095	0.00030027	0.00034418	0.00039299	0.00044702	0.00050657	0.00057193	0.00064339	0.00072122	0.00080567	0.00089698	0.00099538	0.0011011	0.00121434	0.00133535	0.00146437	0.00160167	0.00174758	0.00190248	0.00206682	0.00224117	0.00242619	0.0026227	0.00283167	0.00305425	0.0032918	0.0035459	0.00381835	0.00411122	0.00442682
-3.37717	9.29e-06	1.16e-05	1.43e-05	1.77e-05	2.18e-05	2.66e-05	3.25e-05	3.94e-05	4.76e-05	5.73e-05	6.87e-05	8.2e-05	9.74e-05	0.0001153	0.00013591	0.00015956	0.00018656	0.00021724	0.00025196	0.00029106	0.0003349	0.00038384	0.00043824	0.00049843	0.00056477	0.00063757	0.00071714	0.00080377	0.00089773	0.00099928	0.00110866	0.0012261	0.00135182	0.00148605	0.00162904	0.00178105	0.00194241	0.00211348	0.00229472	0.00248667	0.00269002	0.00290557	0.0031343	0.0033774	0.00363623	0.0039124	0.00420778	0.00452447	0.00486487
-3.35401	1.04e-05	1.29e-05	1.6e-05	1.97e-05	2.42e-05	2.97e-05	3.61e-05	4.39e-05	5.3e-05	6.38e-05	7.64e-05	9.12e-05	0.00010844	0.00012834	0.00015128	0.00017759	0.00020763	0.00024176	0.00028038	0.00032387	0.00037263	0.00042705	0.00048753	0.00055444	0.00062817	0.00070906	0.00079745	0.00089365	0.00099796	0.00111064	0.00123195	0.00136213	0.0015014	0.00164998	0.00180813	0.00197609	0.00215418	0.00234275	0.00254226	0.00275322	0.00297633	0.00321237	0.00346235	0.00372744	0.00400904	0.00430879	0.00462857	0.00497057	0.00533721
-3.33085	1.15e-05	1.43e-05	1.78e-05	2.19e-05	2.69e-05	3.3e-05	4.02e-05	4.87e-05	5.89e-05	7.09e-05	8.49e-05	0.00010134	0.00012043	0.00014253	0.00016799	0.0001972	0.00023053	0.00026842	0.00031127	0.00035952	0.00041362	0.00047399	0.00054107	0.00061528	0.00069703	0.0007867	0.00088465	0.00099124	0.00110677	0.00123153	0.00136578	0.00150976	0.0016637	0.00182783	0.00200237	0.00218758	0.00238374	0.00259121	0.0028104	0.00304185	0.00328621	0.00354427	0.00381703	0.00410566	0.00441157	0.00473644	0.00508217	0.00545099	0.00584538
-3.30769	1.28e-05	1.59e-05	1.97e-05	2.43e-05	2.99e-05	3.65e-05	4.45e-05	5.4e-05	6.53e-05	7.85e-05	9.41e-05	0.00011229	0.00013343	0.00015791	0.00018611	0.00021844	0.00025536	0.0002973	0.00034474	0.00039816	0.00045803	0.00052484	0.00059907	0.00068118	0.0007716	0.00087077	0.00097909	0.00109691	0.00122457	0.00136238	0.00151061	0.00166951	0.0018393	0.00202021	0.00221244	0.00241625	0.0026319	0.00285971	0.00310009	0.00335354	0.0036207	0.00390236	0.00419949	0.00451327	0.0048451	0.00519668	0.00556994	0.00596714	0.00639081
-3.28453	1.41e-05	1.76e-05	2.18e-05	2.69e-05	3.3e-05	4.04e-05	4.92e-05	5.97e-05	7.22e-05	8.68e-05	0.00010403	0.00012413	0.0001475	0.00017454	0.00020569	0.00024141	0.00028219	0.00032851	0.00038091	0.0004399	0.00050601	0.00057978	0.00066172	0.00075235	0.00085214	0.00096156	0.00108104	0.00121098	0.00135173	0.00150362	0.00166692	0.00184189	0.00202875	0.00222772	0.002439	0.00266281	0.0028994	0.00314906	0.00341217	0.00368922	0.0039808	0.00428769	0.00461084	0.00495141	0.00531082	0.00569075	0.00609317	0.00652034	0.00697486
-3.26137	1.56e-05	1.94e-05	2.41e-05	2.97e-05	3.65e-05	4.46e-05	5.43e-05	6.59e-05	7.96e-05	9.58e-05	0.00011475	0.00013691	0.00016266	0.00019247	0.0002268	0.00026617	0.0003111	0.00036215	0.00041988	0.00048487	0.0005577	0.00063895	0.00072919	0.00082899	0.00093886	0.00105931	0.00119081	0.00133378	0.0014886	0.00165562	0.00183512	0.00202736	0.00223257	0.00245093	0.00268265	0.00292792	0.00318695	0.00346002	0.00374746	0.00404973	0.0043674	0.0047012	0.00505206	0.00542114	0.00580982	0.00621979	0.00665301	0.00711179	0.00759875
-3.23821	1.72e-05	2.14e-05	2.65e-05	3.27e-05	4.02e-05	4.91e-05	5.98e-05	7.26e-05	8.76e-05	0.00010542	0.00012628	0.00015065	0.00017897	0.00021175	0.0002495	0.00029278	0.00034218	0.00039829	0.00046175	0.00053317	0.00061321	0.0007025	0.00080166	0.00091129	0.00103197	0.00116426	0.00130864	0.00146559	0.0016355	0.00181874	0.0020156	0.00222634	0.00245119	0.00269033	0.00294392	0.00321214	0.00349517	0.00379325	0.00410667	0.00443585	0.00478131	0.00514375	0.00552407	0.00592338	0.00634307	0.00678479	0.00725052	0.00774256	0.00826356
-3.21505	1.89e-05	2.35e-05	2.91e-05	3.59e-05	4.41e-05	5.4e-05	6.57e-05	7.97e-05	9.63e-05	0.00011577	0.00013866	0.00016539	0.00019647	0.00023242	0.00027383	0.00032131	0.00037548	0.00043702	0.00050661	0.00058493	0.00067268	0.00077056	0.00087925	0.0009994	0.00113166	0.0012766	0.00143476	0.00160665	0.0017927	0.00199327	0.00220868	0.0024392	0.00268503	0.00294634	0.00322328	0.00351599	0.00382461	0.00414933	0.00449042	0.00484822	0.00522322	0.00561607	0.00602761	0.00645894	0.0069114	0.00738663	0.00788658	0.00841356	0.00897022
-3.19189	2.08e-05	2.58e-05	3.2e-05	3.94e-05	4.84e-05	5.92e-05	7.2e-05	8.73e-05	0.00010547	0.00012684	0.0001519	0.00018116	0.00021518	0.00025453	0.00029985	0.0003518	0.00041108	0.00047841	0.00055453	0.0006402	0.00073619	0.00084324	0.0009621	0.00109348	0.00123807	0.0013965	0.00156936	0.00175718	0.00196042	0.00217947	0.00241465	0.00266623	0.00293441	0.00321933	0.00352112	0.00383987	0.0041757	0.00452874	0.0048992	0.00528737	0.00569369	0.00611875	0.00656333	0.00702848	0.0075155	0.00802599	0.0085619	0.00912551	0.00971947
-3.16873	2.28e-05	2.83e-05	3.5e-05	4.31e-05	5.29e-05	6.47e-05	7.88e-05	9.55e-05	0.00011532	0.00013866	0.00016603	0.00019799	0.00023514	0.00027811	0.00032759	0.0003843	0.00044901	0.0005225	0.00060558	0.00069908	0.00080382	0.00092062	0.0010503	0.00119362	0.00135132	0.0015241	0.00171259	0.00191734	0.00213885	0.00237753	0.00263372	0.00290767	0.00319957	0.00350956	0.00383771	0.0041841	0.00454878	0.00493183	0.0053334	0.00575373	0.00619316	0.00665223	0.00713168	0.00763247	0.00815585	0.0087034	0.00927701	0.00987894	0.0105118
-3.14557	2.49e-05	3.09e-05	3.82e-05	4.71e-05	5.78e-05	7.07e-05	8.6e-05	0.00010423	0.00012582	0.00015125	0.00018108	0.0002159	0.00025637	0.00030318	0.00035708	0.00041885	0.00048932	0.00056935	0.00065981	0.00076161	0.00087564	0.00100278	0.00114392	0.0012999	0.00147151	0.0016595	0.00186454	0.00208723	0.0023281	0.00258758	0.00286602	0.00316366	0.00348068	0.0038172	0.00417326	0.00454888	0.00494406	0.00535883	0.00579327	0.00624752	0.00672188	0.0072168	0.00773294	0.0082712	0.00883277	0.00941915	0.0100322	0.0106742	0.0113476
-3.12241	2.71e-05	3.37e-05	4.17e-05	5.14e-05	6.3e-05	7.7e-05	9.37e-05	0.0001135	0.00013697	0.00016463	0.00019706	0.00023492	0.0002789	0.00032978	0.00038835	0.00045547	0.00053204	0.00061899	0.00071726	0.00082783	0.00095168	0.00108976	0.00124302	0.00141238	0.00159868	0.00180274	0.00202527	0.00226692	0.00252825	0.00280969	0.00311162	0.00343427	0.00377782	0.00414233	0.00452783	0.00493428	0.00536163	0.00580983	0.00627887	0.00676884	0.00727995	0.00781254	0.00836721	0.00894476	0.00954632	0.0101733	0.0108276	0.0115112	0.0122268
-3.09925	2.96e-05	3.67e-05	4.54e-05	5.59e-05	6.85e-05	8.37e-05	0.0001018	0.00012333	0.0001488	0.00017881	0.00021399	0.00025505	0.00030275	0.00035792	0.00042142	0.00049419	0.00057719	0.00067143	0.00077794	0.00089777	0.00103196	0.00118157	0.00134761	0.00153106	0.00173285	0.00195383	0.00219479	0.00245641	0.00273927	0.00304385	0.00337051	0.00371949	0.00409094	0.00448492	0.00490139	0.00534026	0.00580142	0.00628474	0.00679014	0.00731761	0.00786725	0.00843935	0.00903436	0.00965303	0.0102964	0.0109657	0.0116629	0.0123899	0.0131493
-3.07609	3.21e-05	3.99e-05	4.93e-05	6.07e-05	7.44e-05	9.08e-05	0.00011042	0.00013373	0.00016131	0.0001938	0.00023188	0.00027631	0.00032793	0.00038761	0.00045631	0.00053502	0.00062479	0.0007267	0.00084186	0.00097141	0.00111649	0.00127821	0.00145767	0.00165593	0.00187397	0.00211274	0.00237305	0.00265563	0.0029611	0.00328996	0.00364257	0.00401919	0.00441993	0.00484481	0.00529376	0.00576663	0.00626322	0.00678335	0.00732682	0.00789354	0.00848351	0.00909689	0.00973405	0.0103956	0.0110825	0.011796	0.0125377	0.0133097	0.0141145
-3.05293	3.49e-05	4.32e-05	5.34e-05	6.57e-05	8.06e-05	9.83e-05	0.00011953	0.00014472	0.00017452	0.00020961	0.00025073	0.00029872	0.00035444	0.00041887	0.00049301	0.00057795	0.00067482	0.00078477	0.00090901	0.00104875	0.00120522	0.00137963	0.00157315	0.00178691	0.00202199	0.00227937	0.00255993	0.00286445	0.00319359	0.00354785	0.00392763	0.00433314	0.00476451	0.00522172	0.00570463	0.00621303	0.00674667	0.00730524	0.00788848	0.00849617	0.0091282	0.00978463	0.0104657	0.0111719	0.0119041	0.0126634	0.0134514	0.01427	0.0151215
-3.02977	3.78e-05	4.68e-05	5.78e-05	7.11e-05	8.71e-05	0.00010627	0.00012914	0.00015631	0.00018844	0.00022626	0.00027057	0.00032227	0.0003823	0.00045169	0.00053153	0.00062299	0.00072727	0.00084563	0.00097935	0.00112974	0.00129812	0.00148577	0.00169397	0.00192392	0.00217677	0.00245357	0.00275527	0.00308269	0.00343651	0.00381728	0.00422538	0.00466104	0.00512435	0.00561524	0.00613355	0.00667899	0.00725122	0.00784984	0.00847448	0.00912481	0.00980061	0.0105018	0.0112285	0.0119811	0.0127602	0.013567	0.0144028	0.0152695	0.0161693
-3.00661	4.09e-05	5.06e-05	6.25e-05	7.68e-05	9.4e-05	0.00011465	0.00013927	0.00016851	0.00020307	0.00024374	0.0002914	0.00034697	0.00041149	0.00048606	0.00057185	0.00067011	0.00078212	0.00090924	0.00105284	0.00121432	0.0013951	0.00159654	0.00182002	0.00206682	0.00233816	0.00263517	0.00295885	0.00331008	0.00368957	0.0040979	0.00453544	0.00500244	0.00549894	0.00602486	0.00657995	0.00716386	0.00777617	0.00841638	0.009084	0.00977858	0.0104998	0.0112473	0.0120213	0.0128219	0.0136496	0.0145054	0.0153906	0.0163069	0.0172565
-2.98345	4.41e-05	5.46e-05	6.74e-05	8.28e-05	0.0001013	0.00012348	0.00014993	0.00018132	0.00021843	0.00026208	0.00031321	0.00037283	0.00044203	0.00052199	0.00061397	0.00071929	0.00083934	0.00097556	0.00112942	0.00130242	0.00149606	0.00171182	0.00195115	0.00221542	0.00250594	0.00282391	0.00317038	0.00354629	0.0039524	0.00438928	0.00485734	0.00535681	0.0058877	0.00644989	0.00704308	0.00766684	0.00832065	0.00900391	0.00971602	0.0104564	0.0112245	0.0120201	0.0128428	0.013693	0.0145709	0.0154772	0.0164133	0.0173806	0.0183812
-2.96029	4.76e-05	5.89e-05	7.26e-05	8.91e-05	0.00010897	0.00013276	0.00016111	0.00019476	0.00023451	0.00028127	0.00033602	0.00039983	0.0004739	0.00055945	0.00065785	0.0007705	0.00089888	0.00104453	0.00120902	0.00139394	0.0016009	0.00183146	0.00208718	0.00236953	0.00267987	0.0030195	0.00338953	0.00379094	0.00422454	0.00469092	0.00519051	0.0057235	0.00628992	0.00688956	0.00752209	0.00818698	0.00888362	0.00961131	0.0103693	0.0111569	0.0119735	0.0128184	0.0136915	0.0145927	0.0155221	0.0164805	0.0174687	0.0184884	0.0195412
-2.93713	5.13e-05	6.34e-05	7.8e-05	9.58e-05	0.00011704	0.00014251	0.00017285	0.00020884	0.00025134	0.00030132	0.00035982	0.000428	0.00050709	0.00059844	0.00070348	0.00082371	0.00096069	0.00111608	0.00129154	0.00148876	0.00170946	0.0019553	0.00222792	0.00252888	0.00285966	0.0032216	0.00361589	0.00404357	0.00450548	0.00500224	0.00553427	0.00610179	0.00670475	0.00734295	0.00801595	0.00872317	0.00946388	0.0102373	0.0110425	0.0118786	0.0127449	0.0136407	0.0145655	0.015519	0.0165014	0.0175131	0.0185548	0.019628	0.0207343
-2.91397	5.52e-05	6.81e-05	8.38e-05	0.00010277	0.00012553	0.00015274	0.00018515	0.00022357	0.00026893	0.00032224	0.00038463	0.00045731	0.00054161	0.00063894	0.00075083	0.00087886	0.00102472	0.00119014	0.00137689	0.00158677	0.00182159	0.00208313	0.00237312	0.00269322	0.00304498	0.00342983	0.00384903	0.00430367	0.00479463	0.00532256	0.00588789	0.00649081	0.00713128	0.00780901	0.00852353	0.00927415	0.01006	0.0108803	0.0117339	0.0126198	0.0135371	0.014485	0.0154627	0.0164699	0.0175064	0.0185725	0.0196689	0.0207967	0.0219575
-2.89081	5.93e-05	7.31e-05	8.99e-05	0.00011016	0.00013445	0.00016348	0.00019803	0.00023897	0.00028729	0.00034405	0.00041045	0.00048778	0.00057744	0.00068093	0.00079987	0.00093594	0.00109091	0.00126663	0.00146496	0.00168783	0.00193713	0.00221476	0.00252254	0.00286223	0.00323548	0.00364377	0.00408846	0.00457068	0.00509135	0.00565115	0.00625052	0.00688965	0.00756845	0.0082866	0.00904355	0.00983853	0.0106706	0.0115388	0.0124418	0.0133786	0.014348	0.015349	0.0163807	0.0174427	0.0185344	0.0196561	0.0208082	0.0219917	0.0232079
-2.86765	6.36e-05	7.85e-05	9.64e-05	0.00011794	0.00014382	0.00017473	0.00021151	0.00025506	0.00030643	0.00036676	0.00043729	0.00051941	0.00061458	0.0007244	0.00085057	0.00099488	0.00115919	0.00134545	0.00155565	0.00179179	0.0020559	0.00234996	0.00267591	0.00303559	0.00343076	0.00386297	0.00433365	0.00484398	0.00539493	0.00598722	0.00662128	0.00729729	0.00801515	0.00877447	0.00957464	0.0104148	0.0112939	0.0122108	0.0131642	0.0141528	0.0151752	0.0162304	0.0173171	0.0184348	0.0195827	0.0207609	0.0219696	0.0232096	0.0244821
-2.84449	6.83e-05	8.41e-05	0.00010317	0.00012614	0.00015367	0.00018654	0.00022561	0.00027187	0.00032639	0.00039038	0.00046517	0.0005522	0.00065304	0.00076935	0.00090293	0.00105566	0.00122951	0.00142654	0.00164883	0.00189851	0.0021777	0.0024885	0.00283294	0.00321297	0.00363042	0.00408695	0.00458404	0.00512293	0.00570465	0.00632992	0.0069992	0.00771266	0.00847016	0.00927128	0.0101153	0.0110014	0.0119282	0.0128946	0.0138991	0.0149403	0.0160165	0.0171266	0.0182692	0.0194433	0.0206483	0.0218838	0.0231498	0.024447	0.0257763
-2.82133	7.32e-05	9e-05	0.00011035	0.00013478	0.00016403	0.00019893	0.00024038	0.00028942	0.00034718	0.00041495	0.00049412	0.00058619	0.00069281	0.00081576	0.00095691	0.00111823	0.00130182	0.00150981	0.00174441	0.00200785	0.00230236	0.00263015	0.00299335	0.00339401	0.00383405	0.00431521	0.00483904	0.00540686	0.00601971	0.00667836	0.00738328	0.00813462	0.00893222	0.00977561	0.010664	0.0115964	0.0125716	0.0135881	0.0146442	0.0157385	0.0168692	0.0180348	0.0192339	0.0204652	0.0217278	0.0230211	0.0243451	0.0257001	0.0270869
-2.79818	7.85e-05	9.64e-05	0.00011796	0.0001439	0.00017494	0.00021193	0.00025584	0.00030775	0.00036886	0.00044051	0.00052415	0.00062138	0.00073393	0.00086365	0.00101251	0.00118259	0.00137607	0.0015952	0.00184228	0.00211967	0.0024297	0.00277468	0.00315685	0.00357836	0.00404122	0.00454725	0.00509808	0.00569507	0.00633932	0.00703163	0.00777247	0.00856199	0.0094	0.010286	0.0112191	0.0121983	0.0132221	0.014289	0.0153973	0.0165451	0.0177307	0.0189523	0.0202082	0.0214971	0.0228178	0.0241695	0.0255519	0.0269651	0.0284097
-2.77501	8.41e-05	0.00010309	0.00012602	0.00015353	0.00018642	0.00022559	0.00027204	0.00032691	0.00039146	0.00046709	0.00055532	0.00065783	0.00077643	0.00091304	0.00106975	0.00124871	0.00145222	0.00168263	0.00194236	0.00223385	0.00255954	0.00292187	0.00332317	0.00376569	0.00425152	0.00478257	0.00536054	0.00598686	0.00666266	0.00738878	0.0081657	0.00899357	0.00987215	0.0108009	0.0117789	0.012805	0.0138777	0.0149952	0.0161558	0.0173574	0.0185982	0.0198759	0.021189	0.0225358	0.0239148	0.0253251	0.0267661	0.0282378	0.0297404
-2.75185	9e-05	0.00011026	0.00013458	0.00016373	0.00019855	0.00023996	0.00028904	0.00034696	0.00041504	0.00049475	0.00058768	0.00069558	0.00082033	0.00096397	0.00112864	0.00131661	0.00153028	0.00177209	0.00204457	0.00235027	0.00269175	0.00307152	0.00349204	0.00395565	0.00446453	0.00502068	0.00562585	0.00628155	0.00698894	0.0077489	0.00856192	0.00942814	0.0103473	0.0113188	0.0123417	0.0134147	0.0145363	0.0157045	0.0169174	0.0181728	0.0194687	0.0208028	0.022173	0.0235777	0.0250151	0.0264841	0.0279838	0.029514	0.0310747
-2.7287	9.64e-05	0.0001179	0.00014368	0.00017454	0.00021136	0.00025511	0.0003069	0.00036796	0.00043968	0.00052357	0.0006213	0.00073469	0.00086572	0.00101648	0.00118922	0.00138632	0.00161024	0.00186354	0.00214886	0.00246886	0.00282618	0.00322345	0.00366324	0.00414796	0.00467989	0.00526111	0.00589345	0.00657846	0.00731737	0.00811108	0.00896008	0.00986452	0.0108241	0.0118382	0.0129059	0.0140256	0.0151958	0.0164145	0.0176795	0.0189886	0.0203394	0.0217296	0.0231569	0.0246194	0.0261151	0.0276426	0.0292009	0.0307895	0.0324082
-2.70554	0.00010332	0.00012608	0.00015338	0.00018603	0.00022493	0.0002711	0.00032569	0.00039	0.00046545	0.00055362	0.00065626	0.00077526	0.00091266	0.00107065	0.00125157	0.00145787	0.00169213	0.00195701	0.00225523	0.00258956	0.00296275	0.00337753	0.00383655	0.00434233	0.00489725	0.00550344	0.00616281	0.00687698	0.00764721	0.00847443	0.00935916	0.0103015	0.0113013	0.0123577	0.0134696	0.0146358	0.0158543	0.017123	0.0184398	0.0198021	0.0212075	0.0226534	0.0241374	0.0256572	0.0272109	0.0287966	0.0304132	0.0320599	0.0337362
-2.68238	0.00011071	0.00013484	0.00016375	0.00019827	0.00023934	0.00028802	0.00034552	0.00041316	0.00049245	0.00058502	0.00069268	0.00081739	0.00096127	0.00112659	0.00131577	0.00153136	0.00177603	0.00205253	0.00236369	0.00271236	0.0031014	0.00353365	0.00401183	0.00453857	0.00511631	0.00574729	0.00643347	0.00717652	0.00797776	0.00883814	0.0097582	0.0107381	0.0117775	0.0128756	0.0140315	0.0152434	0.0165096	0.0178278	0.0191958	0.0206107	0.0220701	0.0235711	0.0251112	0.0266879	0.0282989	0.0299423	0.0316167	0.0333209	0.0350545
-2.65922	0.00011869	0.00014427	0.00017487	0.00021134	0.00025467	0.00030597	0.00036647	0.00043757	0.0005208	0.00061788	0.00073067	0.0008612	0.00101166	0.00118441	0.00138195	0.00160691	0.00186204	0.0021502	0.0024743	0.00283729	0.00324214	0.00369175	0.00418897	0.00473649	0.00533684	0.00599234	0.00670501	0.00747657	0.00830839	0.00920146	0.0101563	0.0111731	0.0122516	0.0133908	0.0145898	0.0158468	0.0171599	0.0185269	0.0199451	0.0214119	0.0229244	0.0244798	0.0260751	0.0277078	0.0293755	0.0310758	0.0328073	0.0345684	0.0363585
-2.63606	0.00012731	0.00015443	0.0001868	0.00022533	0.00027103	0.00032505	0.00038867	0.00046334	0.00055064	0.00065235	0.00077039	0.00090686	0.00106401	0.00124429	0.00145026	0.00168465	0.00195029	0.00225013	0.00258716	0.00296444	0.003385	0.00385186	0.00436794	0.00493601	0.00555869	0.00623836	0.0069771	0.00777671	0.00863859	0.00956374	0.0105528	0.0116058	0.0127224	0.013902	0.0151432	0.0164443	0.0178034	0.0192181	0.0206856	0.0222032	0.0237679	0.0253765	0.0270261	0.0287139	0.0304371	0.0321935	0.033981	0.0357982	0.037644
-2.6129	0.00013666	0.0001654	0.00019966	0.00024035	0.00028853	0.00034539	0.00041226	0.00049062	0.00058213	0.0006886	0.00081201	0.00095454	0.0011185	0.00130641	0.0015209	0.00176479	0.00204098	0.00235251	0.00270245	0.00309394	0.00353011	0.00401405	0.00454876	0.00513711	0.00578177	0.00648519	0.00724953	0.00807662	0.00896791	0.00992445	0.0109468	0.0120352	0.0131892	0.014408	0.0156903	0.0170345	0.0184385	0.0198996	0.0214153	0.0229824	0.0245979	0.0262586	0.0279613	0.0297028	0.0314805	0.0332917	0.0351343	0.0370064	0.0389068
-2.58974	0.00014682	0.00017729	0.00021354	0.00025651	0.0003073	0.00036714	0.00043739	0.00051959	0.00061545	0.00072682	0.00085575	0.00100447	0.00117536	0.00137101	0.00159412	0.00184757	0.00213435	0.00245756	0.00282038	0.003226	0.00367764	0.00417847	0.00473156	0.00533985	0.00600609	0.00673279	0.00752217	0.00837609	0.00929606	0.0102831	0.011338	0.0124607	0.0136509	0.0149079	0.0162302	0.0176162	0.0190636	0.0205699	0.0221322	0.0237475	0.0254124	0.0271237	0.0288779	0.0306719	0.0325026	0.0343673	0.0362635	0.0381893	0.0401432
-2.56658	0.00015789	0.00019021	0.00022856	0.00027395	0.00032749	0.00039045	0.00046424	0.00055044	0.00065079	0.00076723	0.00090183	0.00105689	0.00123485	0.00143835	0.00167018	0.00193327	0.00223068	0.00256559	0.00294123	0.00336089	0.00382786	0.00434535	0.00491654	0.00554441	0.00623178	0.00698122	0.007795	0.00867504	0.00962287	0.0106396	0.0117259	0.0128818	0.0141071	0.0154009	0.0167618	0.0181881	0.0196775	0.0212274	0.0228348	0.0244966	0.0262093	0.0279695	0.0297736	0.0316184	0.0335006	0.0354172	0.0373655	0.0393436	0.0413495
-2.54342	0.00016997	0.00020426	0.00024486	0.00029281	0.00034925	0.0004155	0.000493	0.00058337	0.00068841	0.00081007	0.00095053	0.00111209	0.00129727	0.00150877	0.00174942	0.00202223	0.00233033	0.00267694	0.00306537	0.00349898	0.0039811	0.00451503	0.005104	0.00575105	0.00645907	0.00723067	0.00806817	0.00897353	0.00994833	0.0109937	0.0121103	0.0132983	0.0145573	0.0158865	0.0172845	0.0187496	0.0202793	0.021871	0.0235218	0.0252282	0.0269868	0.0287941	0.0306464	0.0325401	0.0344719	0.0364386	0.0384375	0.0404661	0.0425224
-2.52026	0.00018318	0.00021958	0.00026258	0.00031325	0.00037278	0.00044249	0.00052388	0.00061862	0.00072854	0.00085564	0.00100213	0.00117039	0.00136297	0.00158262	0.00183223	0.00211487	0.0024337	0.00279204	0.00319323	0.00364068	0.00413779	0.00468793	0.00529435	0.00596017	0.00668832	0.00748146	0.00834194	0.00927179	0.0102726	0.0113455	0.0124912	0.0137099	0.0150012	0.0163643	0.0177978	0.0192999	0.0208681	0.0224998	0.0241919	0.0259411	0.0277437	0.029596	0.0314943	0.0334349	0.0354144	0.0374293	0.0394768	0.0415541	0.0436592
-2.4971	0.00019764	0.00023631	0.00028189	0.00033546	0.00039826	0.00047164	0.00055714	0.00065647	0.00077148	0.00090425	0.00105699	0.00123215	0.00143233	0.00166031	0.00191903	0.00221162	0.00254128	0.00291137	0.0033253	0.00378651	0.00429847	0.00486456	0.00548811	0.00617227	0.00692002	0.00773404	0.00861675	0.00957019	0.010596	0.0116953	0.0128689	0.0141169	0.015439	0.0168343	0.0183015	0.0198387	0.0214435	0.0231132	0.0248446	0.0266343	0.0284787	0.0303738	0.032316	0.0343014	0.0363264	0.0383874	0.0404814	0.0426055	0.0447573
-2.47394	0.0002135	0.00025461	0.00030295	0.00035963	0.00042591	0.00050319	0.00059304	0.00069719	0.00081755	0.00095622	0.00111548	0.00129778	0.00150578	0.00174229	0.00201032	0.002313	0.00265361	0.00303552	0.00346218	0.00393709	0.00446374	0.00504557	0.00568592	0.00638799	0.00715478	0.00798904	0.00889318	0.00986929	0.010919	0.0120436	0.0132436	0.0145195	0.0158708	0.0172967	0.0187957	0.0203661	0.0220055	0.023711	0.0254794	0.0273074	0.0291912	0.0311269	0.0331106	0.0351384	0.0372065	0.0393114	0.0414496	0.0436183	0.0458149
-2.45078	0.00023091	0.00027466	0.00032597	0.00038598	0.00045598	0.00053741	0.00063186	0.00074111	0.0008671	0.00101196	0.001178	0.00136771	0.00158379	0.00182909	0.00210664	0.0024196	0.00277129	0.0031651	0.00360454	0.00409311	0.00463433	0.00523167	0.00588852	0.00660808	0.00739339	0.00824721	0.00917199	0.0101698	0.0112424	0.0123909	0.0136162	0.0149184	0.0162972	0.0177518	0.0192808	0.0208823	0.022554	0.0242931	0.0260963	0.0279602	0.0298809	0.0318547	0.0338774	0.0359452	0.038054	0.0402002	0.0423804	0.0445914	0.0468305
-2.42762	0.00025004	0.00029664	0.00035114	0.00041473	0.00048871	0.00057457	0.00067392	0.00078857	0.0009205	0.00107186	0.001245	0.00144244	0.0016669	0.00192126	0.00220858	0.00253205	0.00289499	0.00330085	0.00375312	0.00425534	0.00481105	0.00542373	0.00609678	0.00683344	0.00763674	0.00850946	0.00945409	0.0104727	0.0115671	0.0127384	0.0139874	0.0153143	0.0167189	0.0182004	0.0197574	0.021388	0.0230898	0.0248601	0.0266956	0.0285929	0.0305481	0.0325573	0.0346164	0.0367214	0.0388683	0.0410534	0.043273	0.0455238	0.047803
-2.40446	0.00027107	0.00032075	0.00037871	0.00044614	0.0005244	0.00061498	0.00071956	0.00083995	0.00097815	0.00113637	0.00131696	0.00152248	0.00175567	0.00201942	0.00231681	0.00265104	0.00302548	0.00344354	0.00390876	0.00442467	0.00499481	0.00562269	0.0063117	0.00706508	0.00788588	0.00877688	0.00974058	0.0107791	0.0118941	0.0130869	0.0143582	0.0157084	0.0171372	0.0186436	0.0202265	0.021884	0.0236136	0.0254127	0.0272781	0.0292061	0.0311931	0.033235	0.0353278	0.0374674	0.0396497	0.0418709	0.0441272	0.0464154	0.0487322
-2.3813	0.00029418	0.00034721	0.00040889	0.00048047	0.00056333	0.00065899	0.00076914	0.00089563	0.00104051	0.00120597	0.00139442	0.00160841	0.0018507	0.00212421	0.00243202	0.00277735	0.00316354	0.00359404	0.00407236	0.00460205	0.00518664	0.00582962	0.00653438	0.00730416	0.008142	0.00905069	0.0100327	0.0110902	0.0122248	0.0134379	0.0147302	0.016102	0.0175531	0.0190827	0.0206895	0.0223716	0.0241268	0.0259522	0.0278448	0.029801	0.031817	0.0338889	0.0360126	0.0381839	0.0403988	0.0426533	0.0449436	0.0472663	0.0496182
-2.35814	0.00031959	0.00037624	0.00044197	0.00051802	0.00060583	0.00070693	0.00082305	0.00095607	0.00110803	0.00128118	0.00147792	0.00170082	0.00195266	0.00223636	0.00255499	0.00291178	0.00331007	0.00375328	0.00424493	0.00478854	0.00538763	0.00604567	0.00676603	0.00755194	0.00840642	0.00933225	0.0103319	0.0114075	0.0125607	0.0137929	0.0151047	0.0164967	0.0179684	0.0195192	0.0211478	0.0228524	0.0246307	0.0264801	0.0283973	0.0303789	0.0324213	0.0345203	0.0366719	0.0388721	0.0411166	0.0434016	0.0457231	0.0480776	0.0504618
-2.33498	0.00034753	0.00040811	0.0004782	0.0005591	0.00065223	0.00075919	0.00088171	0.0010217	0.00118122	0.00136254	0.00156805	0.00180037	0.00206225	0.00235661	0.00268652	0.00305521	0.00346598	0.00392226	0.00442751	0.00498525	0.00559897	0.0062721	0.00700798	0.00780982	0.0086806	0.00962308	0.0106397	0.0117326	0.0129034	0.0141535	0.0154837	0.0168942	0.0183849	0.019955	0.0216034	0.0233283	0.0251275	0.0269982	0.0289375	0.0309418	0.0330076	0.0351309	0.0373076	0.0395336	0.0418049	0.0441173	0.046467	0.0488504	0.0512642
-2.31182	0.00037822	0.00044307	0.00051789	0.00060402	0.0007029	0.00081616	0.00094555	0.001093	0.00126061	0.00145061	0.00166546	0.00190773	0.00218019	0.00248575	0.00282748	0.00320855	0.00363228	0.00410203	0.00462125	0.0051934	0.00582194	0.00651026	0.00726166	0.00807929	0.0089661	0.00992483	0.0109579	0.0120673	0.0132549	0.0145218	0.0158689	0.0172966	0.0188046	0.0203923	0.0220585	0.0238015	0.0256192	0.0275088	0.0294675	0.0314919	0.0335783	0.035723	0.0379218	0.0401707	0.0424656	0.0448025	0.0471775	0.0495869	0.0520272
-2.28866	0.00041191	0.0004814	0.00056135	0.00065313	0.00075822	0.00087826	0.00101504	0.00117049	0.00134673	0.00154602	0.00177078	0.00202362	0.00230727	0.00262464	0.00297876	0.00337279	0.00380999	0.0042937	0.00482732	0.00541425	0.00605789	0.00676158	0.00752857	0.00836194	0.00926461	0.0102393	0.0112882	0.0124136	0.013617	0.0148998	0.0162627	0.0177062	0.0192299	0.0208334	0.0225155	0.0242745	0.0261083	0.0280145	0.0299901	0.0320318	0.0341361	0.0362991	0.0385171	0.0407858	0.0431014	0.0454597	0.0478569	0.0502892	0.0527532
-2.2655	0.00044888	0.00052339	0.0006089	0.00070679	0.00081858	0.00094593	0.00109065	0.00125469	0.00144018	0.00164937	0.00188471	0.00214877	0.00244428	0.00277413	0.0031413	0.00354893	0.00400021	0.00449845	0.00504697	0.00564912	0.00630823	0.00702757	0.0078103	0.00865947	0.0095779	0.0105682	0.0116327	0.0127735	0.0139921	0.0152898	0.0166674	0.0181252	0.0196633	0.0212809	0.0229769	0.0247499	0.0265977	0.028518	0.0305079	0.0325643	0.0346837	0.0368624	0.0390965	0.0413821	0.0437152	0.0460919	0.0485082	0.0509604	0.0534451
-2.24234	0.0004894	0.00056936	0.00066088	0.00076538	0.0008844	0.00101963	0.00117289	0.00134615	0.00154155	0.00176134	0.00200795	0.00228396	0.00259207	0.00293512	0.00331607	0.003738	0.00420406	0.00471747	0.00528149	0.00589939	0.00657442	0.00730976	0.00810851	0.0089736	0.00990781	0.0109137	0.0119934	0.0131491	0.0143822	0.015694	0.0170853	0.0185565	0.0201074	0.0217375	0.0234458	0.0252307	0.0270905	0.0290226	0.0310244	0.0330928	0.0352246	0.037416	0.0396633	0.0419628	0.0443105	0.0467024	0.0491348	0.0516039	0.0541061
-2.21918	0.00053376	0.00061963	0.00071766	0.0008293	0.00095612	0.00109983	0.00126227	0.00144544	0.00165145	0.00188258	0.00214124	0.00242998	0.00275148	0.00310854	0.00350407	0.00394109	0.00442268	0.00495198	0.00553218	0.00616645	0.00685795	0.00760976	0.00842488	0.00930615	0.0102562	0.0112776	0.0123725	0.0135427	0.0147898	0.016115	0.0175191	0.0190025	0.020565	0.0222062	0.023925	0.0257202	0.0275897	0.0295314	0.0315428	0.0336208	0.0357622	0.0379636	0.0402214	0.0425317	0.0448909	0.047295	0.0497404	0.0522232	0.05474
-2.19602	0.00058227	0.00067453	0.00077959	0.00089894	0.00103417	0.00118702	0.00135934	0.00155313	0.00177053	0.00201379	0.00228532	0.00258764	0.00292339	0.00329532	0.0037063	0.00415927	0.00465723	0.00520325	0.00580039	0.00645175	0.00716036	0.0079292	0.00876115	0.00965895	0.0106252	0.0116622	0.012772	0.0139566	0.0152173	0.0165554	0.0179715	0.0194661	0.0210391	0.02269	0.0244179	0.0262214	0.0280989	0.0300481	0.0320667	0.0341518	0.0363004	0.0385091	0.0407744	0.0430928	0.0454605	0.0478738	0.0503291	0.0528226	0.0553508
-2.17286	0.00063524	0.00073441	0.00084708	0.00097474	0.00111903	0.0012817	0.00146464	0.00166983	0.00189943	0.00215567	0.00244095	0.00275775	0.00310867	0.00349642	0.0039238	0.00439365	0.00490891	0.00547252	0.00608747	0.00675672	0.00748318	0.00826971	0.00911906	0.0100339	0.0110165	0.0120693	0.0131943	0.0143931	0.0156672	0.0170176	0.0184452	0.0199502	0.0215326	0.023192	0.0249275	0.0267379	0.0286214	0.0305762	0.0325999	0.0346899	0.0368431	0.0390564	0.0413266	0.0436502	0.0460235	0.0484431	0.0509052	0.0534063	0.055943
-2.1497	0.000693	0.00079964	0.00092051	0.00105713	0.00121117	0.0013844	0.00157872	0.00179615	0.0020388	0.00230893	0.00260889	0.00294114	0.00330823	0.0037128	0.00415757	0.00464532	0.00517887	0.00576107	0.00639476	0.00708279	0.00782793	0.00863291	0.00950034	0.0104327	0.0114323	0.0125013	0.0136415	0.0148545	0.0161418	0.0175044	0.0189429	0.0204577	0.0220486	0.0237154	0.0254573	0.027273	0.0291611	0.0311195	0.0331463	0.0352389	0.0373944	0.0396099	0.0418824	0.0442084	0.0465845	0.0490073	0.0514733	0.053979	0.056521
-2.12654	0.00075589	0.00087059	0.00100028	0.00114654	0.00131106	0.00149563	0.00170217	0.00193269	0.00218932	0.00247429	0.00278992	0.00313863	0.00352293	0.00394539	0.00440864	0.00491537	0.00546828	0.00607011	0.00672358	0.00743137	0.00819613	0.00902042	0.0099067	0.0108573	0.0118744	0.0129599	0.0141157	0.0153433	0.0166438	0.0180182	0.0194673	0.0209913	0.0225901	0.0242634	0.0260105	0.0278303	0.0297213	0.0316818	0.0337097	0.0358028	0.0379585	0.0401738	0.042446	0.0447717	0.0471479	0.0495711	0.052038	0.0545453	0.0570896
-2.10338	0.00082427	0.00094764	0.00108682	0.00124344	0.0014192	0.00161593	0.00183555	0.00208008	0.00235164	0.00265245	0.00298479	0.00335105	0.00375367	0.00419514	0.00467801	0.00520486	0.00577829	0.00640088	0.00707522	0.00780385	0.00858924	0.00943379	0.0103398	0.0113094	0.0123447	0.0134474	0.0146192	0.0158614	0.0171753	0.0185617	0.0200211	0.0215539	0.02316	0.0248391	0.0265904	0.0284131	0.0303057	0.0322666	0.0342941	0.0363858	0.0385394	0.0407524	0.0430218	0.0453448	0.0477183	0.0501392	0.0526043	0.0551102	0.0576539
-2.08022	0.00089848	0.00103117	0.00118055	0.00134828	0.00153609	0.00174583	0.00197943	0.00223893	0.00252643	0.00284412	0.00319427	0.0035792	0.00400129	0.00446296	0.00496666	0.00551484	0.00610998	0.00675454	0.00745093	0.00820153	0.00900865	0.00987451	0.0108012	0.0117908	0.012845	0.0139655	0.0151539	0.0164113	0.0177388	0.0191371	0.0206069	0.0221483	0.0237612	0.0254454	0.0272002	0.0290247	0.0309178	0.0328778	0.0349031	0.0369917	0.0391414	0.0413498	0.0436143	0.0459321	0.0483005	0.0507164	0.0531767	0.0556785	0.0582185
-2.05706	0.00097889	0.00112158	0.0012819	0.00146152	0.00166222	0.00188586	0.00213439	0.00240985	0.00271433	0.00305001	0.0034191	0.00382387	0.00426664	0.00474974	0.00527551	0.00584629	0.00646442	0.0071322	0.00785189	0.00862569	0.00945572	0.010344	0.0112925	0.0123029	0.013377	0.0145161	0.0157217	0.0169948	0.0183363	0.0197469	0.0212271	0.0227769	0.0243964	0.0260853	0.0278429	0.0296685	0.0315609	0.0335187	0.0355405	0.0376244	0.0397684	0.0419703	0.0442277	0.0465381	0.0488988	0.0513071	0.0537601	0.0562549	0.0587885
-2.0339	0.00106587	0.00121928	0.00139129	0.00158363	0.00179808	0.00203656	0.002301	0.00259345	0.002916	0.00327078	0.00365999	0.00408582	0.00455052	0.00505632	0.00560547	0.00620016	0.0068426	0.00753492	0.00827921	0.00907748	0.00993166	0.0108436	0.0118149	0.0128473	0.0139422	0.0151009	0.0163244	0.0176139	0.0189699	0.0203931	0.0218838	0.0234422	0.0250682	0.0267614	0.0285214	0.0303473	0.0322381	0.0341928	0.0362098	0.0382875	0.0404241	0.0426177	0.044866	0.0471668	0.0495177	0.051916	0.0543591	0.0568442	0.0593685
-2.01074	0.00115979	0.00132466	0.00150917	0.00171506	0.00194419	0.00219845	0.00247982	0.00279033	0.00313206	0.00350711	0.00391764	0.00436578	0.00485369	0.00538351	0.00595737	0.00657733	0.00724544	0.00796367	0.00873391	0.00955798	0.0104376	0.0113744	0.0123699	0.0134253	0.0145421	0.0157212	0.0169636	0.0182701	0.0196413	0.0210776	0.0225792	0.0241464	0.0257788	0.0274762	0.0292381	0.0310639	0.0329525	0.034903	0.0369141	0.0389844	0.0411122	0.0432958	0.0455332	0.0478224	0.0501612	0.0525471	0.0549779	0.0574508	0.0599631
-1.98758	0.00126103	0.00143814	0.00163596	0.00185629	0.00210102	0.00237205	0.00267139	0.00300105	0.0033631	0.00375962	0.0041927	0.00466443	0.00517687	0.00573206	0.00633199	0.00697861	0.00767378	0.00841931	0.0092169	0.0100681	0.0109746	0.0119375	0.0129584	0.0140381	0.0151779	0.0163785	0.0176407	0.0189651	0.0203521	0.0218021	0.0233151	0.0248913	0.0265303	0.0282318	0.0299956	0.0318207	0.0337066	0.0356522	0.0376565	0.0397182	0.0418358	0.0440079	0.0462327	0.0485085	0.0508331	0.0532046	0.0556206	0.0580788	0.0605766
-1.96442	0.00136997	0.0015601	0.00177209	0.00200777	0.00226905	0.00255787	0.00287624	0.00322617	0.00360972	0.00402892	0.00448581	0.00498242	0.00552072	0.00610264	0.00673004	0.00740472	0.00812838	0.00890263	0.00972897	0.0106088	0.0115434	0.0125339	0.0135814	0.0146867	0.0158506	0.0170738	0.0183569	0.0197001	0.0211038	0.0225681	0.024093	0.0256785	0.0273244	0.0290303	0.0307957	0.03262	0.0345027	0.0364428	0.0384395	0.0404916	0.0425979	0.0447572	0.0469679	0.0492284	0.0515371	0.053892	0.0562911	0.0587322	0.061213
-1.94126	0.00148698	0.00169095	0.00191798	0.00216994	0.00244875	0.0027564	0.00309489	0.00346623	0.00387245	0.00431556	0.00479754	0.00532034	0.00588585	0.00649587	0.00715214	0.0078563	0.00860987	0.00941427	0.0102708	0.0111806	0.0121448	0.0131642	0.0142396	0.0153717	0.0165611	0.017808	0.0191129	0.0204759	0.0218972	0.0233766	0.0249141	0.0265095	0.0281626	0.0298729	0.0316401	0.0334635	0.0353427	0.0372769	0.0392653	0.041307	0.043401	0.0455462	0.0477414	0.0499852	0.0522762	0.0546126	0.0569926	0.0594144	0.0618757
-1.9181	0.00161243	0.00183109	0.00207405	0.00234323	0.00264059	0.00296811	0.00332781	0.00372171	0.0041518	0.00462006	0.00512841	0.00567872	0.00627278	0.00691229	0.00759883	0.00833388	0.00911879	0.00995478	0.0108429	0.0117842	0.0127793	0.013829	0.0149337	0.0160939	0.0173099	0.0185818	0.0199096	0.0212934	0.0227331	0.0242284	0.0257792	0.0273851	0.0290459	0.030761	0.03253	0.0343526	0.0362281	0.038156	0.0401356	0.0421662	0.044247	0.0463772	0.0485556	0.0507813	0.0530529	0.055369	0.0577281	0.0601285	0.0625681
-1.89494	0.00174668	0.00198089	0.0022407	0.00252807	0.00284498	0.00319344	0.00357548	0.00399309	0.00444825	0.0049429	0.0054789	0.00605804	0.006682	0.00735235	0.00807055	0.00883789	0.00965556	0.0105246	0.0114457	0.0124198	0.0134472	0.0145286	0.0156639	0.0168535	0.0180974	0.0193954	0.0207473	0.022153	0.023612	0.0251242	0.0266889	0.028306	0.0299749	0.0316952	0.0334664	0.0352882	0.03716	0.0390814	0.0410518	0.0430708	0.0451377	0.0472518	0.0494125	0.0516187	0.0538695	0.0561637	0.0585	0.0608769	0.0632927
-1.87178	0.00189009	0.00214073	0.00241832	0.00272485	0.00306234	0.00343282	0.0038383	0.00428079	0.00476223	0.00528451	0.00584942	0.00645868	0.00711386	0.00781641	0.00856763	0.00936865	0.0102205	0.0111238	0.0120794	0.0130877	0.0141488	0.0152631	0.0164304	0.0176507	0.0189236	0.0202489	0.021626	0.0230546	0.024534	0.0260638	0.0276434	0.0292723	0.0309499	0.0326758	0.0344496	0.0362707	0.0381389	0.0400537	0.0420147	0.0440216	0.046074	0.0481714	0.0503132	0.0524988	0.0547275	0.0569983	0.0593102	0.0616618	0.0640517
-1.84862	0.002043	0.00231096	0.00260727	0.00293396	0.00329306	0.00368663	0.00411668	0.0045852	0.0050941	0.00564523	0.00624032	0.00688098	0.00756868	0.00830475	0.00909031	0.00992635	0.0108136	0.0117527	0.0127441	0.0137878	0.014884	0.0160326	0.0172331	0.0184853	0.0197885	0.0211421	0.0225456	0.023998	0.0254988	0.0270471	0.0286424	0.0302838	0.0319708	0.0337028	0.0354795	0.0373003	0.0391649	0.041073	0.0430245	0.045019	0.0470564	0.0491364	0.0512585	0.0534226	0.055628	0.057874	0.0601599	0.0624845	0.0648467
-1.82546	0.00220574	0.00249193	0.00280791	0.00315574	0.0035375	0.00395523	0.00441096	0.00490665	0.0054442	0.00602538	0.00665186	0.00732517	0.00804666	0.00881752	0.00963872	0.0105111	0.0114351	0.0124112	0.0134396	0.0145201	0.0156526	0.0168366	0.0180716	0.0193568	0.0206914	0.0220746	0.0235054	0.0249828	0.0265058	0.0280736	0.0296852	0.0313399	0.0330369	0.0347756	0.0365555	0.0383763	0.0402376	0.0421392	0.044081	0.046063	0.0480849	0.0501469	0.0522488	0.0543904	0.0565714	0.0587915	0.0610499	0.063346	0.0656786
-1.8023	0.00237861	0.00268395	0.00302055	0.00339053	0.00379597	0.00423893	0.00472144	0.00524544	0.00581278	0.00642519	0.00708426	0.00779143	0.00854792	0.00935479	0.0102129	0.0111227	0.0120848	0.0130991	0.0141657	0.0152842	0.0164541	0.0176748	0.0189453	0.0202646	0.0216317	0.0230454	0.0245045	0.0260078	0.027554	0.0291421	0.0307709	0.0324395	0.0341472	0.0358931	0.0376768	0.0394979	0.0413561	0.0432513	0.0451835	0.0471526	0.0491589	0.0512025	0.0532835	0.0554019	0.0575576	0.0597506	0.0619804	0.0642465	0.066548
-1.77914	0.00256192	0.00288732	0.00324551	0.00363862	0.00406877	0.00453802	0.00504839	0.0056018	0.00620005	0.00684483	0.00753764	0.00827982	0.00907247	0.00991651	0.0108126	0.0117611	0.0127623	0.013816	0.0149219	0.0160795	0.0172879	0.0185463	0.0198533	0.0212079	0.0226084	0.0240536	0.025542	0.027072	0.0286422	0.0302513	0.031898	0.0335813	0.0353002	0.0370539	0.0388418	0.0406636	0.042519	0.0444079	0.0463305	0.0482869	0.0502773	0.0523021	0.0543617	0.0564562	0.0585859	0.0607508	0.0629509	0.0651856	0.0674546
-1.75598	0.00275593	0.0031023	0.00348303	0.00390027	0.00435614	0.00485272	0.00539201	0.0059759	0.00660616	0.0072844	0.00801205	0.00879033	0.00962024	0.0105025	0.0114377	0.012426	0.0134673	0.0145614	0.0157077	0.0169053	0.0181532	0.0194502	0.0207947	0.0221853	0.0236202	0.0250977	0.0266161	0.0281736	0.0297686	0.0313994	0.0330647	0.0347633	0.036494	0.0382559	0.0400486	0.0418714	0.0437243	0.0456072	0.0475202	0.0494638	0.0514383	0.0534441	0.0554819	0.057552	0.059655	0.061791	0.0639602	0.0661625	0.0683976
-1.73282	0.00296087	0.00332914	0.00373336	0.00417569	0.00465828	0.00518321	0.00575245	0.00636786	0.00703117	0.00774392	0.00850744	0.00932286	0.0101911	0.0111126	0.0120879	0.0131168	0.0141993	0.0153347	0.0165222	0.0177607	0.019049	0.0203853	0.0217682	0.0231955	0.0246655	0.0261761	0.0277252	0.0293109	0.0309312	0.0325845	0.0342689	0.0359833	0.0377263	0.039497	0.0412947	0.043119	0.0449696	0.0468467	0.0487504	0.0506812	0.0526396	0.0546263	0.0566419	0.0586873	0.0607629	0.0628693	0.0650069	0.0671757	0.0693757
-1.70966	0.00317696	0.00356804	0.00399668	0.00446507	0.00497536	0.00552962	0.0061298	0.00677774	0.00747509	0.00822332	0.00902369	0.00987721	0.0107846	0.0117463	0.0127625	0.0138331	0.0149575	0.016135	0.0173645	0.0186446	0.0199739	0.0213504	0.0227721	0.0242369	0.0257426	0.0272867	0.0288672	0.0304816	0.0321278	0.0338039	0.0355081	0.0372387	0.0389944	0.0407743	0.0425775	0.0444035	0.0462522	0.0481236	0.0500181	0.0519362	0.0538785	0.0558459	0.0578392	0.0598594	0.0619072	0.0639834	0.0660886	0.0682231	0.0703869
-1.6865	0.00340437	0.00381916	0.00427315	0.00476854	0.00530748	0.00589202	0.0065241	0.00720551	0.00793784	0.00872248	0.0095606	0.0104531	0.0114005	0.0124032	0.0134612	0.014574	0.015741	0.0169612	0.0182334	0.0195558	0.0209266	0.0223437	0.0238048	0.0253076	0.0268493	0.0284275	0.0300397	0.0316832	0.0333557	0.0350551	0.0367792	0.0385265	0.0402953	0.0420847	0.0438936	0.0457216	0.0475686	0.0494346	0.05132	0.0532254	0.0551517	0.0570997	0.0590706	0.0610653	0.063085	0.0651305	0.0672026	0.069302	0.0714289
-1.66334	0.00364324	0.00408263	0.00456288	0.00508618	0.00565468	0.00627043	0.00693532	0.00765109	0.00841927	0.00924118	0.0101178	0.0110501	0.0120383	0.0130827	0.014183	0.0153387	0.0165489	0.0178124	0.0191276	0.0204927	0.0219055	0.0233636	0.0248644	0.0264054	0.0279835	0.029596	0.0312401	0.032913	0.034612	0.0363349	0.0380793	0.0398434	0.0416256	0.0434246	0.0452395	0.0470698	0.0489152	0.050776	0.0526524	0.0545453	0.0564556	0.0583842	0.0603325	0.0623016	0.0642928	0.0663072	0.0683458	0.0704094	0.0724985
-1.64018	0.00389367	0.00435854	0.00486592	0.00541802	0.00601697	0.0066648	0.00736336	0.00811433	0.00891917	0.0097791	0.0106951	0.0116677	0.0126974	0.013784	0.0149272	0.0161263	0.0173802	0.0186873	0.0200459	0.0214538	0.0229088	0.024408	0.0259488	0.027528	0.0291426	0.0307895	0.0324656	0.0341679	0.0358936	0.03764	0.0394048	0.0411858	0.0429815	0.0447903	0.0466113	0.048444	0.050288	0.0521436	0.0540113	0.0558917	0.0577859	0.0596952	0.0616208	0.0635641	0.0655267	0.0675097	0.0695144	0.0715418	0.0735926
-1.61702	0.00415572	0.00464691	0.00518228	0.00576403	0.00639428	0.00707502	0.00780804	0.00859498	0.00943721	0.0103359	0.0112918	0.0123054	0.013377	0.0145064	0.0156929	0.0169357	0.0182334	0.0195843	0.0209865	0.0224374	0.0239346	0.025475	0.0270556	0.028673	0.0303241	0.0320052	0.0337133	0.0354449	0.0371971	0.038967	0.040752	0.04255	0.044359	0.0461777	0.0480049	0.0498399	0.0516826	0.0535332	0.055392	0.0572601	0.0591384	0.0610282	0.0629312	0.0648487	0.0667824	0.0687339	0.0707044	0.0726951	0.0747071
-1.59386	0.0044294	0.00494774	0.00551192	0.00612413	0.00678648	0.0075009	0.00826914	0.00909275	0.00997303	0.010911	0.0119074	0.0129625	0.0140765	0.0152489	0.016479	0.0177656	0.0191073	0.0205021	0.0219477	0.0234416	0.0249808	0.0265622	0.0281824	0.0298378	0.031525	0.0332401	0.0349797	0.0367404	0.0385188	0.0403119	0.042117	0.0439317	0.045754	0.0475824	0.0494156	0.0512531	0.0530945	0.0549399	0.0567901	0.0586457	0.0605081	0.0623786	0.0642589	0.0661506	0.0680555	0.0699751	0.0719113	0.0738651	0.0758379
-1.5707	0.00471466	0.00526094	0.00585472	0.00649818	0.00719338	0.00794219	0.00874632	0.00960724	0.0105261	0.0115039	0.0125412	0.0136382	0.0147948	0.0160105	0.0172842	0.0186148	0.0200004	0.021439	0.0229279	0.0244644	0.0260454	0.0276673	0.0293267	0.0310196	0.0327424	0.034491	0.0362618	0.038051	0.0398552	0.0416711	0.0434958	0.0453269	0.0471622	0.049	0.0508391	0.0526787	0.0545186	0.056359	0.0582004	0.0600437	0.0618901	0.0637414	0.065599	0.0674648	0.0693408	0.0712288	0.0731304	0.0750472	0.0769807
-1.54754	0.00501142	0.00558641	0.00621054	0.00688597	0.0076147	0.00839858	0.00923921	0.010138	0.011096	0.012114	0.0131926	0.0143317	0.0155311	0.01679	0.0181075	0.0194818	0.0209112	0.0223932	0.023925	0.0255037	0.0271259	0.0287879	0.0304857	0.0322156	0.0339732	0.0357547	0.0375559	0.0393729	0.0412022	0.0430403	0.0448842	0.0467311	0.0485789	0.0504257	0.0522703	0.0541119	0.0559502	0.0577853	0.0596178	0.0614487	0.0632793	0.0651112	0.0669462	0.0687863	0.0706335	0.0724897	0.0743568	0.0762366	0.0781306
-1.52438	0.00531953	0.00592395	0.00657914	0.00728721	0.00805014	0.00886966	0.00974734	0.0106844	0.011682	0.0127406	0.0138606	0.0150419	0.0162842	0.0175864	0.0189473	0.0203652	0.0218379	0.0233629	0.0249371	0.0265574	0.02822	0.0299212	0.0316568	0.0334226	0.0352143	0.0370277	0.0388585	0.0407025	0.0425561	0.0444156	0.0462777	0.0481398	0.0499995	0.0518549	0.0537046	0.0555477	0.057384	0.0592137	0.0610372	0.0628556	0.0646702	0.0664829	0.0682954	0.0701097	0.0719281	0.0737527	0.0755854	0.0774283	0.0792828
-1.50122	0.00563879	0.00627332	0.00696023	0.00770158	0.00849927	0.00935498	0.0102702	0.011246	0.0122833	0.0133827	0.0145443	0.0157679	0.0170529	0.0183982	0.0198023	0.0212633	0.0227788	0.0243461	0.025962	0.027623	0.0293253	0.0310647	0.032837	0.0346378	0.0364625	0.0383067	0.0401659	0.0420359	0.0439128	0.0457926	0.0476722	0.0495487	0.0514195	0.0532827	0.0551368	0.0569811	0.058815	0.0606389	0.0624531	0.0642589	0.0660576	0.0678509	0.0696409	0.0714297	0.0732195	0.0750126	0.0768111	0.0786171	0.0804324
-1.47806	0.00596894	0.00663422	0.00735345	0.00812865	0.00896162	0.00985398	0.0108071	0.0118219	0.0128993	0.0140396	0.0152428	0.0165086	0.0178361	0.0192241	0.0206709	0.0221745	0.0237321	0.025341	0.0269976	0.0286984	0.0304392	0.0322157	0.0340236	0.035858	0.0377145	0.0395882	0.0414746	0.0433694	0.0452682	0.0471673	0.0490633	0.050953	0.0528341	0.0547043	0.0565622	0.0584069	0.060238	0.0620556	0.0638604	0.0656533	0.0674359	0.06921	0.0709776	0.0727408	0.0745022	0.076264	0.0780285	0.0797979	0.0815742
-1.4549	0.00630965	0.00700627	0.00775839	0.00856794	0.00943665	0.010366	0.0113573	0.0124114	0.013529	0.0147102	0.0159549	0.0172627	0.0186324	0.0200627	0.0215516	0.023097	0.024696	0.0263454	0.0280417	0.0297811	0.0315592	0.0333715	0.0352135	0.0370802	0.0389669	0.0408688	0.0427809	0.0446989	0.0466185	0.0485355	0.0504466	0.0523485	0.0542387	0.0561149	0.0579758	0.0598202	0.0616479	0.0634588	0.0652537	0.0670336	0.0688	0.0705547	0.0722999	0.0740378	0.0757709	0.0775017	0.0792325	0.0809657	0.0827033
-1.43174	0.00666055	0.00738906	0.00817455	0.0090189	0.00992374	0.0108905	0.0119202	0.0130137	0.0141714	0.0153935	0.0166796	0.0180289	0.0194403	0.0209123	0.0224427	0.024029	0.0256683	0.0273572	0.0290921	0.0308687	0.0326826	0.0345293	0.0364038	0.0383013	0.0402167	0.0421449	0.0440813	0.0460209	0.0479596	0.0498931	0.0518179	0.0537307	0.0556288	0.05751	0.0593728	0.0612162	0.0630397	0.0648434	0.066628	0.0683945	0.0701444	0.0718798	0.0736026	0.0753154	0.0770205	0.0787205	0.0804181	0.0821154	0.0838148
-1.40858	0.00702121	0.00778207	0.00860139	0.00948092	0.0104222	0.0114265	0.0124948	0.0136277	0.0148256	0.0160883	0.0174154	0.0188059	0.0202586	0.0217715	0.0233424	0.0249687	0.0266472	0.0283744	0.0301463	0.0319587	0.033807	0.0356863	0.0375918	0.0395182	0.0414604	0.0434134	0.045372	0.0473317	0.0492878	0.0512361	0.053173	0.0550952	0.057	0.058885	0.0607487	0.06259	0.0644086	0.0662044	0.0679782	0.0697309	0.0714643	0.0731802	0.0748807	0.0765684	0.0782458	0.0799155	0.0815801	0.0832421	0.0849039
-1.38542	0.00739111	0.00818477	0.00903827	0.0099533	0.0109313	0.0119733	0.0130802	0.0142526	0.0154904	0.0167935	0.0181612	0.0195924	0.0210854	0.0226385	0.024249	0.0259142	0.0276307	0.0293947	0.0312022	0.0330488	0.0349297	0.0368399	0.0387744	0.0407278	0.042695	0.0446707	0.0466498	0.0486275	0.0505992	0.0525607	0.0545081	0.0564381	0.058348	0.0602355	0.0620989	0.0639372	0.0657499	0.0675372	0.0692996	0.0710382	0.0727547	0.074451	0.0761293	0.0777921	0.079442	0.0810817	0.0827139	0.0843411	0.0859658
-1.36226	0.00776971	0.00859652	0.00948452	0.0104353	0.0114501	0.0125299	0.0136755	0.0148871	0.0161646	0.0175078	0.0189155	0.0203867	0.0219195	0.0235117	0.0251607	0.0268635	0.0286166	0.030416	0.0322575	0.0341365	0.0360482	0.0379874	0.0399489	0.0419274	0.0439174	0.0459138	0.0479113	0.0499051	0.0518904	0.053863	0.0558191	0.0577553	0.0596688	0.0615574	0.0634192	0.0652534	0.0670594	0.0688372	0.0705876	0.0723117	0.0740111	0.0756876	0.0773437	0.0789817	0.0806045	0.0822146	0.0838149	0.085408	0.0869964
-1.3391	0.00815639	0.00901664	0.00993938	0.010926	0.0119778	0.0130954	0.0142795	0.0155302	0.0168471	0.0182298	0.019677	0.0211874	0.022759	0.0243894	0.0260757	0.0278148	0.0296029	0.0314361	0.0333099	0.0352195	0.0371599	0.0391261	0.0411125	0.0431139	0.0451246	0.0471395	0.0491533	0.0511609	0.0531579	0.0551397	0.0571026	0.0590432	0.0609587	0.0628468	0.0647057	0.0665346	0.0683328	0.0701004	0.0718382	0.0735472	0.0752291	0.0768858	0.0785196	0.0801331	0.081729	0.08331	0.0848789	0.0864385	0.0879914
-1.31594	0.00855048	0.00944441	0.0104021	0.0114247	0.0125134	0.0136688	0.0148912	0.0161806	0.0175365	0.0189581	0.0204442	0.0219929	0.0236023	0.0252697	0.026992	0.028766	0.0305877	0.0324528	0.034357	0.0362952	0.0382625	0.0402534	0.0422626	0.0442846	0.0463138	0.0483449	0.0503727	0.0523921	0.0543984	0.0563874	0.0583552	0.0602983	0.062214	0.0641001	0.0659547	0.067777	0.0695663	0.0713229	0.0730473	0.0747407	0.0764048	0.0780415	0.0796531	0.0812422	0.0828115	0.0843639	0.0859021	0.087429	0.0889471
-1.29278	0.00895126	0.00987902	0.0108717	0.0119304	0.0130559	0.0142489	0.0155093	0.0168371	0.0182314	0.0196914	0.0212154	0.0228016	0.0244477	0.0261508	0.0279079	0.0297151	0.0315686	0.0334641	0.0353967	0.0373615	0.0393534	0.0413669	0.0433966	0.0454369	0.0474822	0.0495273	0.0515667	0.0535955	0.0556091	0.057603	0.0595736	0.0615174	0.0634316	0.0653139	0.0671628	0.0689772	0.0707566	0.0725011	0.0742114	0.0758887	0.0775346	0.0791511	0.0807405	0.0823054	0.0838486	0.0853728	0.0868809	0.0883758	0.08986
-1.26962	0.00935795	0.0103196	0.0113473	0.012442	0.0136043	0.0148345	0.0161327	0.0174983	0.0189305	0.020428	0.0219892	0.0236119	0.0252935	0.0270311	0.0288213	0.0306603	0.0325439	0.0344677	0.0364268	0.0384161	0.0404304	0.0424643	0.0445121	0.0465683	0.0486274	0.0506839	0.0527326	0.0547685	0.056787	0.0587838	0.060755	0.0626975	0.0646083	0.0664853	0.0683269	0.0701321	0.0719004	0.0736319	0.0753274	0.0769881	0.0786154	0.0802116	0.0817787	0.0833196	0.0848369	0.0863335	0.0878121	0.0892758	0.0907272
-1.24646	0.00976976	0.0107654	0.011828	0.0129585	0.0141573	0.0154246	0.01676	0.018163	0.0196323	0.0211666	0.022764	0.024422	0.0261379	0.0279086	0.0297304	0.0315994	0.0335114	0.0354616	0.0374451	0.0394568	0.0414913	0.0435431	0.0456067	0.0476764	0.0497467	0.0518123	0.0538679	0.0559085	0.0579296	0.059927	0.0618969	0.063836	0.0657416	0.0676116	0.0694444	0.071239	0.0729951	0.0747127	0.0763926	0.0780359	0.0796444	0.0812199	0.0827649	0.0842819	0.0857737	0.0872432	0.0886931	0.0901264	0.0915458
-1.2233	0.0101858	0.0112153	0.0123128	0.0134789	0.0147139	0.0160178	0.01739	0.0188296	0.0203354	0.0219056	0.0235381	0.0252302	0.0269792	0.0287815	0.0306334	0.0325307	0.0344691	0.0364437	0.0384496	0.0404814	0.0425338	0.0446013	0.0466782	0.048759	0.0508382	0.0529103	0.0549704	0.0570134	0.0590348	0.0610305	0.0629969	0.0649307	0.0668293	0.0686905	0.070513	0.0722957	0.0740382	0.0757409	0.0774044	0.0790299	0.080619	0.0821739	0.0836967	0.0851901	0.0866568	0.0880996	0.0895215	0.0909253	0.0923138
-1.20014	0.0106053	0.0116685	0.0128006	0.014002	0.0152729	0.0166128	0.0180212	0.0194968	0.0210382	0.0226433	0.0243098	0.026035	0.0278156	0.029648	0.0315283	0.0334522	0.0354151	0.0374122	0.0394382	0.041488	0.0435561	0.0456368	0.0477247	0.0498141	0.0518996	0.0539759	0.056038	0.0580809	0.0601004	0.0620923	0.064053	0.0659795	0.0678691	0.06972	0.0715305	0.0733	0.0750279	0.0767147	0.078361	0.0799681	0.0815376	0.0830715	0.0845721	0.086042	0.087484	0.0889009	0.0902954	0.0916706	0.0930291
-1.17698	0.0110272	0.0121239	0.0132904	0.0145267	0.0158329	0.0172084	0.0186523	0.0201631	0.0217392	0.0233782	0.0250777	0.0268345	0.0286453	0.0305063	0.0324133	0.034362	0.0363475	0.038365	0.0404092	0.0424747	0.044556	0.0466477	0.048744	0.0508397	0.0529291	0.0550072	0.0570688	0.0591094	0.0611246	0.0631105	0.0650635	0.0669807	0.0688596	0.0706984	0.0724956	0.0742504	0.0759626	0.0776325	0.0792609	0.080849	0.0823984	0.0839112	0.0853897	0.0868364	0.0882541	0.0896455	0.0910135	0.0923609	0.0936905
-1.15382	0.0114506	0.0125806	0.013781	0.0150519	0.0163929	0.0178033	0.0192819	0.0208271	0.0224369	0.0241088	0.0258399	0.0276271	0.0294666	0.0313546	0.0332867	0.0352583	0.0372645	0.0393004	0.0413605	0.0434395	0.0455319	0.0476321	0.0497347	0.0518341	0.0539251	0.0560025	0.0580614	0.0600974	0.0621061	0.0640837	0.066027	0.067933	0.0697994	0.0716244	0.0734068	0.0751457	0.0768411	0.0784932	0.0801029	0.0816715	0.0832005	0.0846921	0.0861484	0.0875721	0.0889658	0.0903324	0.0916745	0.0929952	0.0942969
-1.13066	0.0118746	0.0130375	0.0142714	0.0155763	0.0169515	0.0183961	0.0199087	0.0214873	0.0231298	0.0248333	0.0265949	0.0284111	0.0302779	0.0321912	0.0341466	0.0361393	0.0381644	0.0402165	0.0422905	0.0443808	0.046482	0.0485885	0.0506949	0.0527958	0.054886	0.0569604	0.0590143	0.0610434	0.0630434	0.0650108	0.0669423	0.0688353	0.0706875	0.0724972	0.0742633	0.0759851	0.0776625	0.079296	0.0808863	0.0824348	0.0839431	0.0854133	0.0868476	0.0882485	0.0896187	0.090961	0.0922781	0.0935727	0.0948477
-1.1075	0.0122983	0.0134936	0.0147606	0.0160988	0.0175075	0.0189855	0.0205312	0.0221423	0.0238163	0.0255504	0.0273411	0.0291848	0.0310774	0.0330145	0.0349915	0.0370034	0.0390453	0.0411118	0.0431975	0.045297	0.0474048	0.0495154	0.0516233	0.0537234	0.0558105	0.0578797	0.0599264	0.0619464	0.0639356	0.0658908	0.0678087	0.0696869	0.0715232	0.0733161	0.0750645	0.076768	0.0784265	0.0800404	0.0816107	0.0831386	0.084626	0.0860746	0.0874869	0.0888653	0.0902125	0.0915311	0.0928238	0.0940935	0.0953427
-1.08434	0.0127207	0.0139479	0.0152472	0.0166182	0.0180597	0.0195702	0.021148	0.0227905	0.0244951	0.0262584	0.0280769	0.0299467	0.0318635	0.0338227	0.0358195	0.037849	0.0399058	0.0419846	0.0440801	0.0461866	0.0482989	0.0504113	0.0525187	0.0546157	0.0566975	0.0587593	0.0607967	0.0628055	0.0647821	0.0667231	0.0686256	0.0704872	0.0723061	0.0740807	0.0758103	0.0774943	0.0791329	0.0807265	0.0822761	0.0837831	0.0852491	0.0866762	0.0880666	0.0894228	0.0907473	0.0920428	0.0933119	0.0945575	0.095782
-1.06118	0.0131408	0.0143993	0.0157304	0.0171333	0.0186067	0.0201489	0.0217578	0.0234307	0.0251645	0.0269558	0.0288007	0.0306952	0.0326346	0.0346143	0.0366293	0.0386744	0.0407442	0.0428335	0.0449367	0.0470483	0.0491629	0.0512751	0.0533797	0.0554717	0.0575461	0.0595985	0.0616245	0.0636203	0.0655822	0.0675072	0.0693926	0.0712361	0.0730361	0.0747912	0.0765007	0.0781642	0.0797819	0.0813545	0.0828829	0.0843686	0.0858131	0.0872186	0.0885872	0.0899213	0.0912236	0.0924966	0.093743	0.0949653	0.0961661
-1.03802	0.0135578	0.014847	0.016209	0.0176431	0.0191475	0.0207204	0.0223593	0.0240614	0.0258232	0.0276412	0.0295111	0.0314287	0.0333893	0.0353878	0.0374192	0.0394781	0.0415592	0.043657	0.045766	0.0478807	0.0499957	0.0521057	0.0542055	0.0562904	0.0583555	0.0603965	0.0624093	0.0643901	0.0663357	0.0682431	0.0701098	0.0719337	0.0737134	0.0754477	0.077136	0.0787781	0.0803742	0.0819251	0.0834318	0.0848957	0.0863186	0.0877024	0.0890494	0.0903619	0.0916424	0.0928935	0.0941178	0.0953178	0.0964959
-1.01486	0.0139708	0.0152898	0.0166821	0.0181463	0.0196808	0.0212834	0.0229512	0.0246812	0.0264699	0.0283131	0.0302067	0.032146	0.034126	0.0361418	0.0381879	0.040259	0.0423495	0.044454	0.0465669	0.0486827	0.0507962	0.0529021	0.0549953	0.0570712	0.0591252	0.0611529	0.0631507	0.065115	0.0670425	0.0689307	0.0707772	0.0725803	0.0743385	0.0760509	0.077717	0.0793367	0.0809105	0.0824392	0.0839237	0.0853657	0.0867667	0.0881289	0.0894544	0.0907455	0.0920047	0.0932345	0.0944375	0.095616	0.0967725
-0.991697	0.0143788	0.0157269	0.0171485	0.0186421	0.0202056	0.0218366	0.0235323	0.0252891	0.0271031	0.0289703	0.0308861	0.0328455	0.0348435	0.0368748	0.038934	0.0410155	0.0431137	0.0452232	0.0473382	0.0494535	0.0515636	0.0536636	0.0557484	0.0578135	0.0598546	0.0618675	0.0638487	0.0657947	0.0677028	0.0695704	0.0713955	0.0731764	0.0749119	0.0766014	0.0782444	0.0798411	0.081392	0.0828978	0.0843599	0.0857796	0.0871588	0.0884994	0.0898036	0.0910737	0.0923121	0.0935212	0.0947035	0.0958614	0.0969972
-0.968537	0.0147811	0.0161575	0.0176074	0.0191292	0.0207207	0.0223792	0.0241014	0.0258836	0.0277218	0.0296115	0.0315479	0.033526	0.0355405	0.0375858	0.0396564	0.0417466	0.0438509	0.0459635	0.048079	0.050192	0.0522971	0.0543895	0.0564643	0.058517	0.0605436	0.0625401	0.0645031	0.0664296	0.0683168	0.0701626	0.071965	0.0737227	0.0754347	0.0771003	0.0787195	0.0802925	0.0818199	0.0833025	0.0847418	0.0861391	0.0874964	0.0888155	0.0900987	0.0913481	0.0925661	0.0937551	0.0949175	0.0960556	0.0971716
-0.945377	0.0151769	0.0165806	0.0180579	0.0196069	0.0212252	0.0229098	0.0246573	0.0264637	0.0283246	0.0302355	0.0321911	0.0341864	0.0362157	0.0382734	0.0403539	0.0424513	0.04456	0.0466742	0.0487885	0.0508975	0.0529961	0.0550793	0.0571425	0.0591814	0.061192	0.0631707	0.0651143	0.0670199	0.0688851	0.0707079	0.0724867	0.0742202	0.0759077	0.0775488	0.0791435	0.0806922	0.0821957	0.0836549	0.0850711	0.086446	0.0877813	0.0890791	0.0903414	0.0915705	0.0927687	0.0939382	0.0950814	0.0962005	0.0972977
-0.922217	0.0155656	0.0169955	0.018499	0.0200742	0.0217181	0.0234277	0.0251991	0.0270283	0.0289106	0.0308411	0.0328145	0.0348254	0.0368681	0.0389367	0.0410254	0.0431285	0.04524	0.0473543	0.049466	0.0515695	0.05366	0.0557326	0.0577828	0.0598065	0.0617999	0.0637596	0.0656826	0.0675662	0.0694083	0.0712072	0.0729614	0.0746699	0.0763323	0.0779482	0.0795179	0.081042	0.0825211	0.0839566	0.0853497	0.0867021	0.0880156	0.0892922	0.090534	0.0917431	0.0929219	0.0940725	0.0951972	0.0962981	0.0973772
-0.899057	0.0159463	0.0174015	0.0189302	0.0205302	0.0221986	0.0239318	0.0257259	0.0275765	0.0294788	0.0314275	0.0334172	0.0354422	0.0374967	0.0395747	0.0416702	0.0437774	0.0458903	0.0480032	0.0501107	0.0522075	0.0542885	0.0563492	0.0583852	0.0603924	0.0623674	0.064307	0.0662083	0.068069	0.0698872	0.0716613	0.0733902	0.0750731	0.0767097	0.0783	0.0798443	0.0813433	0.082798	0.0842095	0.0855795	0.0869094	0.0882012	0.0894569	0.0906784	0.0918681	0.0930279	0.0941602	0.095267	0.0963504	0.0974124
-0.875897	0.0163186	0.0177979	0.0193506	0.0209743	0.0226658	0.0244213	0.0262367	0.0281073	0.0300281	0.0319936	0.0339981	0.0360358	0.0381006	0.0401866	0.0422874	0.0443972	0.0465101	0.0486203	0.0507223	0.052811	0.0548814	0.0569289	0.0589495	0.0609393	0.0628949	0.0648134	0.0666922	0.0685292	0.0703227	0.0720714	0.0737744	0.0754312	0.0770416	0.0786058	0.0801244	0.0815982	0.0830283	0.0844159	0.0857626	0.0870702	0.0883405	0.0895755	0.0907772	0.0919477	0.0930891	0.0942036	0.0952932	0.0963598	0.0974054
-0.852737	0.0166819	0.0181841	0.0197597	0.0214058	0.0231191	0.0248956	0.0267309	0.0286201	0.0305579	0.0325387	0.0345565	0.0366054	0.0386792	0.0407716	0.0428764	0.0449875	0.047099	0.0492051	0.0513004	0.0533798	0.0554384	0.0574718	0.059476	0.0614473	0.0633827	0.0652793	0.0671349	0.0689475	0.0707157	0.0724385	0.0741152	0.0757455	0.0773294	0.0788674	0.0803601	0.0818086	0.0832139	0.0845777	0.0859013	0.0871867	0.0884357	0.0896503	0.0908324	0.0919843	0.0931078	0.0942051	0.095278	0.0963286	0.0973586
-0.829577	0.0170357	0.0185597	0.0201568	0.0218241	0.0235578	0.0253539	0.0272077	0.029114	0.0310674	0.033062	0.0350918	0.0371505	0.0392317	0.0413292	0.0434365	0.0455476	0.0476565	0.0497573	0.0518448	0.0539138	0.0559595	0.0579778	0.0599648	0.0619169	0.0638313	0.0657054	0.0675372	0.0693249	0.0710674	0.0727639	0.074414	0.0760175	0.0775748	0.0790864	0.0805532	0.0819764	0.0833571	0.084697	0.0859978	0.0872612	0.0884892	0.0896837	0.0908467	0.0919803	0.0930864	0.094167	0.095224	0.0962591	0.0972741
-0.806417	0.0173796	0.0189242	0.0205416	0.0222286	0.0239815	0.0257957	0.0276665	0.0295885	0.0315561	0.033563	0.0356033	0.0376703	0.0397576	0.0418588	0.0439674	0.0460772	0.0481822	0.0502767	0.0523553	0.0544129	0.056445	0.0584473	0.0604162	0.0623485	0.0642413	0.0660924	0.0678999	0.0696625	0.071379	0.073049	0.0746723	0.076249	0.0777795	0.0792648	0.0807057	0.0821036	0.0834599	0.0847763	0.0860544	0.0872961	0.0885034	0.0896782	0.0908225	0.0919382	0.0930274	0.0940919	0.0951334	0.0961537	0.0971545
-0.783257	0.0177134	0.0192773	0.0209136	0.0226191	0.0243896	0.0262205	0.0281069	0.0300432	0.0320234	0.0340413	0.0360905	0.0381645	0.0402565	0.0423601	0.0444687	0.046576	0.0486761	0.0507631	0.0528318	0.0548772	0.0568948	0.0588805	0.0608308	0.0627427	0.0646135	0.0664412	0.0682242	0.0699612	0.0716516	0.073295	0.0748915	0.0764414	0.0779453	0.0794043	0.0808196	0.0821925	0.0835245	0.0848175	0.0860733	0.0872937	0.0884806	0.0896361	0.0907621	0.0918605	0.0929332	0.093982	0.0950087	0.0960148	0.0970019
-0.760097	0.0180367	0.0196186	0.0212726	0.0229951	0.0247818	0.0266281	0.0285286	0.0304776	0.032469	0.0344964	0.0365532	0.0386327	0.0407281	0.0428328	0.0449402	0.0470439	0.049138	0.0512166	0.0532746	0.0553069	0.0573093	0.0592778	0.061209	0.0631	0.0649485	0.0667526	0.0685108	0.0702224	0.0718866	0.0735034	0.0750732	0.0765964	0.0780739	0.0795069	0.0808967	0.0822448	0.083553	0.0848231	0.0860568	0.0872562	0.0884232	0.0895599	0.090668	0.0917495	0.0928063	0.09384	0.0948523	0.0958447	0.0968187
-0.736937	0.0183494	0.019948	0.0216183	0.0233564	0.0251579	0.027018	0.0289312	0.0308914	0.0328926	0.034928	0.036991	0.0390747	0.0411722	0.0432768	0.0453818	0.0474809	0.0495679	0.0516373	0.0536837	0.0557023	0.0576889	0.0596397	0.0615513	0.0634212	0.0652472	0.0670275	0.068761	0.070447	0.0720852	0.0736757	0.0752189	0.0767157	0.0781671	0.0795744	0.0809391	0.0822629	0.0835476	0.084795	0.0860072	0.0871861	0.0883336	0.0894518	0.0905425	0.0916076	0.0926489	0.093668	0.0946664	0.0956457	0.0966072
-0.713777	0.0186514	0.0202654	0.0219505	0.0237028	0.0255177	0.0273902	0.0293145	0.0312846	0.033294	0.0353361	0.0374038	0.0394904	0.0415887	0.043692	0.0457935	0.0478869	0.049966	0.0520253	0.0540594	0.0560637	0.058034	0.0599666	0.0618585	0.0637071	0.0655104	0.067267	0.0689758	0.0706365	0.0722488	0.0738131	0.0753301	0.0768009	0.0782265	0.0796085	0.0809486	0.0822485	0.0835102	0.0847356	0.0859266	0.0870854	0.088214	0.0893142	0.090388	0.0914371	0.0924634	0.0934683	0.0944534	0.09542	0.0963693
-0.690617	0.0189425	0.0205706	0.0222692	0.0240343	0.0258612	0.0277445	0.0296785	0.0316569	0.0336732	0.0357204	0.0377916	0.0398797	0.0419777	0.0440785	0.0461754	0.0482621	0.0503325	0.0523809	0.0544021	0.0563916	0.0583451	0.0602594	0.0621312	0.0639584	0.0657391	0.067472	0.0691564	0.0707919	0.0723786	0.0739172	0.0754085	0.0768536	0.078254	0.0796112	0.0809272	0.0822037	0.0834429	0.0846467	0.0858172	0.0869565	0.0880665	0.0891492	0.0902066	0.0912402	0.0922519	0.0932431	0.0942153	0.0951696	0.0961073
-0.667457	0.0192229	0.0208637	0.0225744	0.0243508	0.0261882	0.0280809	0.0300231	0.0320084	0.0340301	0.0360811	0.0381544	0.0402428	0.0423391	0.0444364	0.0465278	0.0486069	0.0506677	0.0527045	0.0547122	0.0566864	0.0586229	0.0605185	0.0623703	0.064176	0.0659342	0.0676436	0.0693037	0.0709145	0.0724761	0.0739894	0.0754554	0.0768754	0.0782511	0.0795842	0.0808766	0.0821304	0.0833476	0.0845304	0.0856809	0.0868012	0.0878932	0.088959	0.0900004	0.091019	0.0920166	0.0929945	0.0939541	0.0948966	0.0958231
-0.644297	0.0194926	0.0211447	0.0228661	0.0246525	0.0264988	0.0283995	0.0303485	0.0323392	0.0343649	0.0364183	0.0384924	0.0405798	0.0426733	0.0447659	0.0468508	0.0489214	0.0509719	0.0529965	0.0549903	0.0569487	0.058868	0.0607448	0.0625764	0.0643608	0.0660966	0.0677829	0.0694191	0.0710055	0.0725425	0.074031	0.0754724	0.076868	0.0782196	0.0795291	0.0807986	0.0820303	0.0832262	0.0843887	0.0855197	0.0866216	0.0876962	0.0887455	0.0897714	0.0907755	0.0917593	0.0927244	0.0936719	0.0946029	0.0955185
-0.621137	0.0197516	0.0214137	0.0231444	0.0249393	0.0267932	0.0287004	0.0306546	0.0326494	0.0346776	0.0367322	0.0388057	0.040891	0.0429805	0.0450674	0.0471448	0.0492062	0.0512456	0.0532575	0.0552368	0.0571793	0.059081	0.0609389	0.0627505	0.0645137	0.0662274	0.0678908	0.0695036	0.0710661	0.0725791	0.0740435	0.0754608	0.0768326	0.0781609	0.0794476	0.0806949	0.0819051	0.0830805	0.0842232	0.0853354	0.0864194	0.0874772	0.0885106	0.0895214	0.0905114	0.091482	0.0924346	0.0933703	0.0942902	0.0951952
-0.597977	0.0200001	0.0216709	0.0234096	0.0252115	0.0270715	0.0289838	0.0309419	0.0329392	0.0349687	0.037023	0.0390947	0.0411765	0.0432611	0.0453413	0.0474103	0.0494617	0.0514894	0.0534879	0.0554525	0.0573786	0.0592627	0.0611018	0.0628933	0.0646357	0.0663276	0.0679685	0.0695584	0.0710976	0.0725871	0.0740281	0.0754221	0.0767709	0.0780765	0.0793411	0.0805671	0.0817566	0.082912	0.0840356	0.0851298	0.0861965	0.0872379	0.0882559	0.0892523	0.0902286	0.0911864	0.0921268	0.0930511	0.0939602	0.0948549
-0.574817	0.0202384	0.0219165	0.0236617	0.0254693	0.027334	0.0292499	0.0312105	0.033209	0.0352383	0.037291	0.0393597	0.041437	0.0435155	0.045588	0.0476478	0.0496883	0.0517038	0.0536886	0.0556379	0.0575476	0.059414	0.0612342	0.0630059	0.0647275	0.0663981	0.068017	0.0695845	0.0711011	0.0725679	0.0739861	0.0753575	0.0766841	0.0779679	0.0792112	0.0804165	0.081586	0.0827223	0.0838276	0.0849042	0.0859544	0.0869801	0.0879832	0.0889656	0.0899287	0.0908739	0.0918026	0.0927158	0.0936143	0.0944989
-0.551657	0.0204665	0.0221506	0.0239011	0.025713	0.027581	0.029499	0.0314607	0.033459	0.0354868	0.0375367	0.0396011	0.0416727	0.0437441	0.045808	0.0478577	0.0498868	0.0518894	0.05386	0.0557938	0.0576868	0.0595355	0.0613369	0.063089	0.0647903	0.0664398	0.0680374	0.0695831	0.0710777	0.0725224	0.0739187	0.0752684	0.0765735	0.0778363	0.0790592	0.0802446	0.081395	0.0825129	0.0836005	0.0846604	0.0856945	0.0867051	0.0876939	0.0886626	0.089613	0.0905462	0.0914634	0.0923657	0.093254	0.0941287
-0.528497	0.0206848	0.0223736	0.0241279	0.0259427	0.0278126	0.0297315	0.0316928	0.0336896	0.0357146	0.0377604	0.0398194	0.0418842	0.0439474	0.0460019	0.0480408	0.0500577	0.0520469	0.0540029	0.055921	0.0577972	0.0596281	0.0614109	0.0631436	0.0648249	0.0664539	0.0680306	0.0695551	0.0710285	0.072452	0.0738271	0.0751559	0.0764404	0.0776831	0.0788864	0.0800528	0.0811848	0.082285	0.0833558	0.0843995	0.0854183	0.0864142	0.0873892	0.0883449	0.0892828	0.0902043	0.0911104	0.0920022	0.0928803	0.0937454
-0.505337	0.0208934	0.0225857	0.0243425	0.0261589	0.0280294	0.0299477	0.0319073	0.0339012	0.0359221	0.0379626	0.0400151	0.042072	0.0441261	0.0461702	0.0481975	0.0502017	0.0521769	0.054118	0.0560201	0.0578794	0.0596925	0.0614569	0.0631706	0.0648322	0.0664413	0.0679976	0.0695017	0.0709545	0.0723575	0.0737123	0.075021	0.0762859	0.0775093	0.0786938	0.079842	0.0809566	0.0820399	0.0830945	0.0841227	0.0851268	0.0861087	0.0870704	0.0880135	0.0889395	0.0898495	0.0907449	0.0916263	0.0924945	0.0933501
-0.482177	0.0210926	0.022787	0.0245451	0.0263618	0.0282315	0.0301479	0.0321045	0.0340943	0.0361099	0.0381438	0.0401886	0.0422367	0.0442807	0.0463136	0.0483286	0.0503194	0.0522803	0.054206	0.056092	0.0579343	0.0597298	0.0614759	0.0631707	0.0648132	0.0664027	0.0679394	0.0694237	0.0708568	0.0722401	0.0735754	0.0748649	0.0761109	0.077316	0.0784827	0.0796136	0.0807113	0.0817786	0.0828178	0.0838312	0.0848212	0.0857897	0.0867386	0.0876695	0.0885838	0.0894829	0.0903676	0.0912389	0.0920974	0.0929436
-0.459017	0.0212826	0.022978	0.024736	0.0265517	0.0284193	0.0303325	0.0322849	0.0342692	0.0362783	0.0383046	0.0403405	0.0423787	0.0444117	0.0464326	0.0484347	0.0504115	0.0523576	0.0542677	0.0561373	0.0579626	0.0597405	0.0614686	0.063145	0.0647687	0.0663393	0.0678569	0.0693221	0.0707361	0.0721006	0.0734173	0.0746885	0.0759166	0.0771042	0.0782538	0.0793683	0.0804501	0.0815021	0.0825265	0.0835259	0.0845024	0.085458	0.0863946	0.0873138	0.0882169	0.0891051	0.0899796	0.0908409	0.0916899	0.0925267
-0.435857	0.0214636	0.0231588	0.0249156	0.0267289	0.0285931	0.030502	0.0324488	0.0344265	0.0364278	0.0384453	0.0404714	0.0424987	0.0445199	0.046528	0.0485164	0.0504788	0.0524096	0.0543038	0.0561569	0.0579652	0.0597256	0.0614358	0.0630941	0.0646995	0.0662517	0.0677509	0.0691977	0.0705935	0.0719399	0.0732389	0.0744926	0.0757037	0.0768747	0.0780082	0.079107	0.0801738	0.0812112	0.0822217	0.0832076	0.0841713	0.0851145	0.0860393	0.0869471	0.0878393	0.0887171	0.0895815	0.0904331	0.0912725	0.0921002
-0.412697	0.0216358	0.0233296	0.0250839	0.0268938	0.0287534	0.0306565	0.0325966	0.0345665	0.0365589	0.0385665	0.0405817	0.0425972	0.0446057	0.0466003	0.0485744	0.0505218	0.052437	0.0543151	0.0561515	0.0579428	0.0596858	0.0613784	0.063019	0.0646065	0.0661409	0.0676222	0.0690514	0.0704297	0.0717589	0.0730409	0.0742781	0.075473	0.0766282	0.0777465	0.0788305	0.079883	0.0809066	0.0819039	0.082877	0.0838284	0.0847599	0.0856733	0.0865701	0.0874518	0.0883194	0.0891739	0.0900159	0.090846	0.0916645
-0.389537	0.0217994	0.0234906	0.0252414	0.0270465	0.0289003	0.0307966	0.0327287	0.0346896	0.036672	0.0386686	0.040672	0.0426748	0.0446698	0.0466502	0.0486093	0.0505413	0.0524406	0.0543022	0.0561219	0.0578961	0.0596219	0.0612972	0.0629203	0.0644905	0.0660075	0.0674716	0.0688838	0.0702455	0.0715582	0.0728242	0.0740457	0.0752253	0.0763656	0.0774694	0.0785395	0.0795785	0.0805891	0.0815737	0.0825348	0.0834744	0.0843946	0.0852971	0.0861834	0.0870549	0.0879126	0.0887574	0.0895899	0.0904107	0.0912201
-0.366377	0.0219545	0.0236421	0.025388	0.0271873	0.0290342	0.0309224	0.0328454	0.0347962	0.0367676	0.0387523	0.0407428	0.042732	0.0447127	0.0466782	0.0486219	0.0505379	0.0524208	0.0542658	0.0560686	0.0578258	0.0595346	0.0611927	0.0627988	0.064352	0.0658522	0.0672999	0.0686958	0.0700415	0.0713386	0.0725893	0.0737959	0.0749611	0.0760874	0.0771776	0.0782345	0.0792608	0.080259	0.0812317	0.0821813	0.0831097	0.0840191	0.0849111	0.0857873	0.0866488	0.0874969	0.0883322	0.0891554	0.0899671	0.0907673
-0.343217	0.0221012	0.023784	0.0255241	0.0273164	0.0291552	0.0310343	0.0329471	0.0348867	0.036846	0.0388178	0.0407946	0.0427694	0.044735	0.0466849	0.0486126	0.0505122	0.0523785	0.0542066	0.0559925	0.0577327	0.0594245	0.0610658	0.0626551	0.0641919	0.0656759	0.0671076	0.0684879	0.0698183	0.0711006	0.0723368	0.0735294	0.0746809	0.075794	0.0768715	0.077916	0.0789302	0.0799169	0.0808783	0.0818169	0.0827348	0.0836339	0.0845158	0.0853821	0.0862341	0.0870726	0.0878986	0.0887127	0.0895152	0.0903063
-0.320057	0.0222395	0.0239166	0.0256498	0.027434	0.0292636	0.0311325	0.033034	0.0349615	0.0369077	0.0388655	0.0408278	0.0427873	0.0447372	0.0466709	0.048582	0.0504649	0.0523142	0.0541253	0.0558941	0.0576173	0.0592923	0.0609169	0.06249	0.0640107	0.0654789	0.0668953	0.0682607	0.0695766	0.0708447	0.0720673	0.0732466	0.0743853	0.075486	0.0765514	0.0775843	0.0785873	0.0795629	0.0805138	0.081442	0.0823498	0.083239	0.0841113	0.0849681	0.0858107	0.08664	0.0874569	0.0882619	0.0890553	0.0898373
-0.296897	0.0223693	0.0240397	0.025765	0.0275401	0.0293596	0.0312171	0.0331065	0.0350207	0.0369529	0.0388959	0.0408427	0.0427863	0.0447197	0.0466366	0.0485307	0.0503964	0.0522284	0.0540223	0.055774	0.0574803	0.0591386	0.0607469	0.0623039	0.0638089	0.065262	0.0666636	0.0680147	0.0693167	0.0705715	0.0717811	0.072948	0.0740746	0.0751636	0.0762178	0.0772397	0.0782321	0.0791975	0.0801383	0.0810567	0.0819549	0.0828347	0.0836977	0.0845454	0.0853789	0.0861992	0.0870071	0.087803	0.0885874	0.0893604
-0.273737	0.0224908	0.0241534	0.0258698	0.0276349	0.0294431	0.0312885	0.0331645	0.0350646	0.0369819	0.0389093	0.0408398	0.0427667	0.044683	0.0465825	0.0484591	0.0503072	0.0521218	0.0538982	0.0556328	0.0573222	0.0589639	0.0605561	0.0620974	0.0635872	0.0650256	0.0664129	0.0677503	0.0690392	0.0702813	0.0714787	0.0726338	0.0737491	0.0748272	0.0758708	0.0768825	0.0778649	0.0788207	0.079752	0.0806612	0.0815503	0.082421	0.0832751	0.0841139	0.0849386	0.0857501	0.0865491	0.0873361	0.0881115	0.0888754
-0.250577	0.0226036	0.0242577	0.0259643	0.0277183	0.0295144	0.0313465	0.0332084	0.0350935	0.0369949	0.0389059	0.0408194	0.0427289	0.0446275	0.0465091	0.0483678	0.0501979	0.0519947	0.0537536	0.0554709	0.0571435	0.0587688	0.0603451	0.061871	0.063346	0.0647701	0.0661438	0.0674681	0.0687443	0.0699744	0.0711603	0.0723043	0.073409	0.0744769	0.0755106	0.0765128	0.0774859	0.0784325	0.079355	0.0802554	0.0811358	0.081998	0.0828435	0.0836737	0.0844898	0.0852926	0.0860829	0.0868611	0.0876276	0.0883824
-0.227417	0.0227078	0.0243524	0.0260482	0.0277903	0.0295733	0.0313913	0.0332382	0.0351074	0.0369922	0.0388859	0.0407818	0.0426731	0.0445535	0.0464167	0.048257	0.0500689	0.0518476	0.0535889	0.0552889	0.0569447	0.0585537	0.0601143	0.0616251	0.0630857	0.0644959	0.0658565	0.0671682	0.0684325	0.0696511	0.0708262	0.0719598	0.0730546	0.0741129	0.0751374	0.0761306	0.077095	0.0780331	0.0789471	0.0798393	0.0807115	0.0815654	0.0824027	0.0832246	0.0840323	0.0848267	0.0856083	0.0863778	0.0871354	0.0878812
-0.204258	0.022803	0.0244372	0.0261215	0.0278508	0.0296199	0.0314229	0.0332539	0.0351064	0.0369738	0.0388496	0.0407271	0.0425997	0.0444613	0.0463056	0.0481271	0.0499205	0.051681	0.0534044	0.0550871	0.0567261	0.058319	0.0598641	0.0613601	0.0628066	0.0642035	0.0655513	0.066851	0.0681039	0.0693118	0.0704765	0.0716004	0.0726858	0.0737352	0.0747511	0.0757359	0.0766922	0.0776223	0.0785285	0.0794128	0.0802771	0.0811232	0.0819526	0.0827665	0.083566	0.0843521	0.0851253	0.0858861	0.0866348	0.0873715
-0.181097	0.022889	0.0245121	0.0261839	0.0278996	0.029654	0.0314413	0.0332556	0.0350906	0.0369399	0.038797	0.0406555	0.0425089	0.0443511	0.0461761	0.0479785	0.049753	0.0514951	0.0532005	0.0548659	0.0564882	0.0580651	0.0595949	0.0610764	0.0625091	0.063893	0.0652286	0.0665167	0.0677588	0.0689564	0.0701115	0.0712262	0.0723029	0.0733439	0.0743517	0.0753288	0.0762775	0.0772001	0.0780988	0.0789757	0.0798326	0.0806712	0.0814929	0.082299	0.0830907	0.0838685	0.0846334	0.0853856	0.0861255	0.0868532
-0.157938	0.0229655	0.0245767	0.0262353	0.0279366	0.0296754	0.0314462	0.0332431	0.0350599	0.0368904	0.0387283	0.0405671	0.0424008	0.0442231	0.0460285	0.0478114	0.0495668	0.0512902	0.0529776	0.0546256	0.0562312	0.0577922	0.0593069	0.0607742	0.0621935	0.0635648	0.0648885	0.0661656	0.0673973	0.0685851	0.0697311	0.0708372	0.0719057	0.072939	0.0739393	0.0749091	0.0758506	0.0767662	0.077658	0.0785279	0.0793777	0.0802091	0.0810234	0.081822	0.0826059	0.0833758	0.0841324	0.0848762	0.0856073	0.0863259
-0.134777	0.0230321	0.0246306	0.0262753	0.0279615	0.0296841	0.0314376	0.0332163	0.0350143	0.0368254	0.0386434	0.0404621	0.0422754	0.0440776	0.0458628	0.0476259	0.049362	0.0510666	0.0527359	0.0543665	0.0559555	0.0575007	0.0590005	0.0604538	0.0618599	0.0632189	0.0645313	0.0657977	0.0670195	0.0681981	0.0693355	0.0704335	0.0714943	0.0725203	0.0735136	0.0744766	0.0754115	0.0763206	0.0772058	0.078069	0.0789121	0.0797366	0.0805439	0.0813352	0.0821115	0.0828735	0.083622	0.0843574	0.0850798	0.0857895
-0.111618	0.0230884	0.0246736	0.0263036	0.027974	0.0296796	0.0314152	0.0331752	0.0349537	0.0367448	0.0385423	0.0403404	0.042133	0.0439145	0.0456793	0.0474224	0.0491389	0.0508246	0.0524756	0.0540888	0.0556612	0.0571908	0.0586758	0.0601153	0.0615086	0.0628557	0.064157	0.0654132	0.0666255	0.0677954	0.0689246	0.070015	0.0710687	0.0720878	0.0730746	0.0740313	0.07496	0.0758629	0.0767419	0.0775988	0.0784355	0.0792534	0.0800538	0.080838	0.081607	0.0823614	0.0831019	0.0838289	0.0845427	0.0852434
-0.0884576	0.023134	0.0247052	0.0263199	0.0279738	0.0296619	0.0313789	0.0331195	0.034878	0.0366484	0.0384251	0.040202	0.0419735	0.0437339	0.045478	0.0472008	0.0488976	0.0505642	0.052197	0.0537927	0.0553486	0.0568626	0.0583331	0.059759	0.0611397	0.0624752	0.0637658	0.0650121	0.0662154	0.0673769	0.0684984	0.0695816	0.0706286	0.0716414	0.0726221	0.0735728	0.0744957	0.0753928	0.076266	0.077117	0.0779476	0.0787591	0.079553	0.0803303	0.0810921	0.0818389	0.0825716	0.0832904	0.0839956	0.0846874
-0.0652976	0.0231684	0.024725	0.0263238	0.0279605	0.0296304	0.0313284	0.033049	0.0347869	0.0365363	0.0382915	0.0400469	0.0417969	0.043536	0.0452591	0.0469613	0.0486382	0.0502857	0.0519001	0.0534783	0.0550178	0.0565164	0.0579725	0.059385	0.0607534	0.0620776	0.0633577	0.0645946	0.0657891	0.0669427	0.0680569	0.0691333	0.070174	0.0711808	0.0721558	0.0731011	0.0740185	0.0749102	0.0757778	0.0766232	0.077448	0.0782535	0.079041	0.0798116	0.0805663	0.0813058	0.0820307	0.0827414	0.0834382	0.0841211
-0.0421376	0.0231912	0.0247325	0.0263148	0.0279339	0.029585	0.0312633	0.0329635	0.0346803	0.0364082	0.0381416	0.039875	0.0416031	0.0433206	0.0450225	0.046704	0.0483608	0.049989	0.051585	0.0531459	0.0546689	0.0561522	0.057594	0.0589934	0.0603497	0.0616628	0.0629328	0.0641605	0.0653467	0.0664927	0.0675999	0.06867	0.0697047	0.0707059	0.0716756	0.0726157	0.0735281	0.0744146	0.0752771	0.0761171	0.0769363	0.077736	0.0785173	0.0792815	0.0800294	0.0807617	0.081479	0.0821816	0.08287	0.0835441
-0.0189777	0.0232017	0.0247273	0.0262925	0.0278934	0.0295252	0.0311833	0.0328626	0.0345579	0.0362638	0.0379751	0.0396863	0.0413922	0.0430878	0.0447682	0.0464289	0.0480655	0.0496744	0.051252	0.0527954	0.0543022	0.0557702	0.0571979	0.0585843	0.0599288	0.061231	0.0624912	0.06371	0.0648882	0.0660269	0.0671274	0.0681915	0.0692206	0.0702166	0.0711813	0.0721165	0.0730241	0.0739059	0.0747634	0.0755984	0.0764123	0.0772063	0.0779818	0.0787396	0.0794808	0.080206	0.0809158	0.0816106	0.0822907	0.0829561
0.00418232	0.0231996	0.0247088	0.0262565	0.0278386	0.0294508	0.0310882	0.0327462	0.0344195	0.0361032	0.0377919	0.0394805	0.0411641	0.0428376	0.0444963	0.0461359	0.0477523	0.0493418	0.050901	0.0524271	0.0539176	0.0553705	0.0567842	0.0581578	0.0594906	0.0607822	0.0620328	0.063243	0.0644134	0.0655451	0.0666394	0.0676977	0.0687215	0.0697125	0.0706726	0.0716033	0.0725064	0.0733836	0.0742365	0.0750666	0.0758754	0.076664	0.0774338	0.0781855	0.0789202	0.0796385	0.0803409	0.081028	0.0816998	0.0823566
0.0273423	0.0231843	0.0246767	0.0262063	0.0277693	0.0293612	0.0309776	0.0326138	0.0342649	0.0359259	0.0375918	0.0392577	0.0409186	0.0425698	0.0442068	0.0458253	0.0474214	0.0489914	0.0505322	0.0520409	0.0535152	0.0549531	0.056353	0.0577139	0.0590352	0.0603164	0.0615577	0.0627595	0.0639224	0.0650474	0.0661356	0.0671884	0.0682072	0.0691936	0.0701492	0.0710757	0.0719745	0.0728475	0.073696	0.0745215	0.0753254	0.0761088	0.076873	0.0776189	0.0783472	0.0790587	0.0797539	0.0804333	0.0810971	0.0817454
0.0505023	0.0231554	0.0246305	0.0261416	0.0276849	0.0292562	0.0308512	0.0324653	0.0340938	0.0357319	0.0373747	0.0390176	0.0406557	0.0422844	0.0438995	0.0454968	0.0470725	0.0486232	0.0501456	0.051637	0.0530952	0.0545181	0.0559044	0.0572528	0.0585627	0.0598337	0.0610659	0.0622595	0.0634151	0.0645336	0.0656161	0.0666636	0.0676777	0.0686597	0.0696111	0.0705335	0.0714284	0.0722972	0.0731415	0.0739626	0.0747618	0.0755403	0.0762991	0.0770392	0.0777613	0.0784662	0.0791544	0.0798262	0.0804821	0.0811221
0.0736623	0.0231123	0.0245696	0.0260617	0.027585	0.0291354	0.0307086	0.0323003	0.033906	0.0355209	0.0371405	0.0387601	0.0403752	0.0419814	0.0435746	0.0451506	0.046706	0.0482371	0.0497412	0.0512154	0.0526575	0.0540657	0.0554384	0.0567744	0.0580732	0.0593342	0.0605574	0.061743	0.0628916	0.0640038	0.0650806	0.0661232	0.0671327	0.0681105	0.0690579	0.0699765	0.0708676	0.0717326	0.0725728	0.0733898	0.0741844	0.0749581	0.0757117	0.0764461	0.0771622	0.0778607	0.0785419	0.0792064	0.0798545	0.0804862
0.0968222	0.0230545	0.0244936	0.0259665	0.0274694	0.0289984	0.0305496	0.0321187	0.0337012	0.0352928	0.0368889	0.0384852	0.0400772	0.0416608	0.0432319	0.0447867	0.0463216	0.0478334	0.0493192	0.0507762	0.0522024	0.0535959	0.0549551	0.0562789	0.0575666	0.0588178	0.0600321	0.06121	0.0623516	0.0634578	0.0645292	0.065567	0.0665721	0.0675459	0.0684895	0.0694045	0.0702919	0.0711532	0.0719897	0.0728025	0.0735929	0.0743619	0.0751104	0.0758394	0.0765496	0.0772417	0.0779162	0.0785735	0.0792139	0.0798376
0.119982	0.0229817	0.0244023	0.0258554	0.0273376	0.0288451	0.030374	0.0319201	0.0334793	0.0350474	0.0366199	0.0381927	0.0397616	0.0413225	0.0428716	0.0444051	0.0459196	0.0474121	0.0488796	0.0503195	0.0517299	0.0531087	0.0544546	0.0557664	0.0570432	0.0582846	0.0594903	0.0606605	0.0617954	0.0628956	0.0639618	0.0649949	0.0659958	0.0669657	0.0679058	0.0688172	0.0697012	0.070559	0.0713918	0.0722007	0.0729869	0.0737513	0.074495	0.0752187	0.0759232	0.0766091	0.0772769	0.0779272	0.0785601	0.0791759
0.143142	0.0228935	0.0242951	0.0257282	0.0271894	0.028675	0.0301813	0.0317044	0.0332401	0.0347845	0.0363334	0.0378826	0.0394284	0.0409666	0.0424936	0.0440058	0.0455001	0.0469732	0.0484225	0.0498455	0.0512401	0.0526044	0.0539371	0.0552368	0.0565029	0.0577347	0.0589319	0.0600946	0.0612229	0.0623173	0.0633784	0.0644069	0.0654038	0.06637	0.0673065	0.0682146	0.0690952	0.0699496	0.0707788	0.071584	0.0723662	0.0731262	0.0738651	0.0745836	0.0752825	0.0759624	0.0766238	0.0772671	0.0778927	0.0785008
0.166302	0.0227895	0.0241719	0.0255846	0.0270245	0.028488	0.0299716	0.0314714	0.0329835	0.0345041	0.0360292	0.0375549	0.0390774	0.040593	0.042098	0.043589	0.045063	0.0465169	0.0479481	0.0493542	0.0507331	0.0520831	0.0534026	0.0546905	0.0559459	0.0571682	0.058357	0.0595123	0.0606341	0.0617228	0.0627789	0.063803	0.0647959	0.0657585	0.0666917	0.0675965	0.0684739	0.069325	0.0701508	0.0709523	0.0717305	0.0724863	0.0732205	0.073934	0.0746275	0.0753015	0.0759565	0.0765931	0.0772116	0.0778122
0.189462	0.0226695	0.0240322	0.0254243	0.0268427	0.0282839	0.0297445	0.0312209	0.0327094	0.0342062	0.0357075	0.0372096	0.0387089	0.0402018	0.0416848	0.0431547	0.0446085	0.0460433	0.0474565	0.0488458	0.0502092	0.0515449	0.0528514	0.0541276	0.0553724	0.0565853	0.0577658	0.0589138	0.0600292	0.0611123	0.0621635	0.0631832	0.0641722	0.0651313	0.0660611	0.0669627	0.067837	0.0686849	0.0695074	0.0703053	0.0710797	0.0718313	0.0725611	0.0732697	0.0739578	0.074626	0.0752749	0.0759049	0.0765164	0.0771097
0.212622	0.0225332	0.023876	0.0252472	0.0266439	0.0280626	0.0295002	0.0309531	0.0324178	0.0338907	0.0353682	0.0368468	0.0383229	0.0397932	0.0412543	0.0427032	0.0441369	0.0455526	0.046948	0.0483206	0.0496685	0.0509901	0.0522837	0.0535482	0.0547826	0.0559861	0.0571584	0.0582992	0.0594082	0.0604858	0.0615321	0.0625476	0.0635328	0.0644883	0.0654149	0.0663134	0.0671846	0.0680294	0.0688485	0.069643	0.0704137	0.0711612	0.0718866	0.0725903	0.0732733	0.0739359	0.0745788	0.0752024	0.0758071	0.0763932
0.235782	0.0223805	0.0237031	0.0250532	0.0264279	0.027824	0.0292384	0.0306678	0.0321087	0.0335577	0.0350114	0.0364665	0.0379196	0.0393673	0.0408067	0.0422346	0.0436483	0.0450451	0.0464227	0.0477788	0.0491114	0.0504189	0.0516997	0.0529526	0.0541766	0.055371	0.0565351	0.0576686	0.0587714	0.0598435	0.060885	0.0618962	0.0628776	0.0638297	0.0647531	0.0656485	0.0665166	0.0673583	0.0681743	0.0689653	0.0697323	0.0704759	0.0711969	0.071896	0.0725738	0.073231	0.073868	0.0744854	0.0750834	0.0756625
0.258942	0.0222112	0.0235134	0.0248422	0.0261948	0.0275682	0.0289593	0.0303651	0.0317821	0.0332073	0.0346374	0.036069	0.037499	0.0389244	0.0403421	0.0417492	0.0431431	0.0445211	0.045881	0.0472207	0.0485381	0.0498316	0.0510997	0.0523411	0.0535548	0.05474	0.055896	0.0570224	0.058119	0.0591855	0.0602222	0.0612292	0.0622068	0.0631555	0.0640757	0.064968	0.0658331	0.0666717	0.0674845	0.0682722	0.0690355	0.0697752	0.0704919	0.0711864	0.0718593	0.0725111	0.0731424	0.0737537	0.0743453	0.0749177
0.282102	0.0220254	0.023307	0.0246143	0.0259446	0.0272952	0.028663	0.0300451	0.0314384	0.0328398	0.0342462	0.0356545	0.0370616	0.0384647	0.0398609	0.0412473	0.0426214	0.0439809	0.0453233	0.0466466	0.0479489	0.0492286	0.050484	0.051714	0.0529175	0.0540936	0.0552415	0.0563608	0.0574511	0.0585122	0.0595441	0.0605468	0.0615206	0.0624658	0.0633828	0.0642721	0.0651342	0.0659697	0.0667793	0.0675636	0.0683234	0.0690592	0.0697718	0.0704618	0.0711297	0.0717763	0.072402	0.0730074	0.0735928	0.0741586
0.305262	0.0218232	0.0230839	0.0243695	0.0256775	0.0270052	0.0283497	0.0297081	0.0310777	0.0324553	0.0338382	0.0352232	0.0366076	0.0379886	0.0393634	0.0407293	0.0420839	0.0434248	0.0447499	0.046057	0.0473443	0.0486102	0.0498532	0.0510719	0.0522652	0.0534321	0.054572	0.0556842	0.0567682	0.0578238	0.0588509	0.0598493	0.0608193	0.061761	0.0626748	0.0635609	0.06442	0.0652524	0.0660588	0.0668398	0.067596	0.0683279	0.0690364	0.0697219	0.0703851	0.0710266	0.0716469	0.0722464	0.0728257	0.0733851
0.328422	0.0216046	0.0228443	0.0241081	0.0253937	0.0266984	0.0280195	0.0293544	0.0307003	0.0320543	0.0334137	0.0347757	0.0361375	0.0374965	0.03885	0.0401956	0.0415308	0.0428534	0.0441612	0.0454523	0.0467248	0.047977	0.0492075	0.0504149	0.0515981	0.052756	0.0538878	0.0549929	0.0560706	0.0571207	0.0581429	0.059137	0.0601031	0.0610413	0.0619517	0.0628347	0.0636906	0.06452	0.0653231	0.0661008	0.0668534	0.0675815	0.0682859	0.068967	0.0696255	0.070262	0.0708769	0.0714708	0.0720442	0.0725974
0.351582	0.0213699	0.0225884	0.0238304	0.0250934	0.0263751	0.027673	0.0289843	0.0303066	0.0316371	0.0329732	0.0343122	0.0356517	0.0369888	0.0383213	0.0396468	0.0409628	0.0422672	0.043558	0.0448331	0.0460909	0.0473295	0.0485476	0.0497438	0.0509169	0.0520657	0.0531895	0.0542874	0.0553589	0.0564034	0.0574206	0.0584103	0.0593724	0.0603069	0.061214	0.0620937	0.0629465	0.0637726	0.0645726	0.0653468	0.0660958	0.0668202	0.0675204	0.0681972	0.0688511	0.0694826	0.0700923	0.0706807	0.0712483	0.0717956
0.374742	0.0211195	0.0223166	0.0235366	0.0247771	0.0260358	0.0273104	0.0285983	0.0298971	0.0312042	0.0325172	0.0338335	0.0351506	0.0364662	0.0377779	0.0390833	0.0403803	0.0416668	0.0429406	0.0442	0.0454431	0.0466683	0.0478741	0.0490591	0.050222	0.0513618	0.0524775	0.0535682	0.0546333	0.0556722	0.0566844	0.0576696	0.0586276	0.0595584	0.0604619	0.0613384	0.0621879	0.0630107	0.0638073	0.0645781	0.0653235	0.0660441	0.0667403	0.0674127	0.068062	0.0686887	0.0692932	0.0698763	0.0704383	0.0709797
0.397902	0.0208536	0.0220293	0.0232272	0.0244452	0.025681	0.0269323	0.0281968	0.0294723	0.0307562	0.0320462	0.0333399	0.0346351	0.0359293	0.0372203	0.038506	0.0397841	0.0410527	0.0423098	0.0435535	0.0447821	0.045994	0.0471875	0.0483614	0.0495142	0.050645	0.0517525	0.052836	0.0538946	0.0549277	0.0559348	0.0569154	0.0578692	0.0587961	0.0596961	0.060569	0.0614152	0.0622347	0.0630279	0.0637951	0.0645368	0.0652535	0.0659456	0.0666138	0.0672585	0.0678804	0.0684799	0.0690577	0.0696142	0.07015
0.421062	0.0205728	0.021727	0.0229028	0.0240982	0.0253111	0.0265393	0.0277806	0.0290328	0.0302937	0.0315609	0.0328323	0.0341056	0.0353787	0.0366493	0.0379154	0.0391749	0.0404258	0.0416663	0.0428945	0.0441087	0.0453073	0.0464886	0.0476513	0.0487941	0.0499158	0.0510151	0.0520913	0.0531434	0.0541706	0.0551724	0.0561482	0.0570977	0.0580207	0.0589168	0.0597862	0.0606288	0.0614448	0.0622345	0.0629981	0.0637361	0.0644489	0.0651369	0.0658007	0.0664409	0.067058	0.0676526	0.0682252	0.0687764	0.0693067
0.444222	0.0202776	0.0214102	0.0225639	0.0237368	0.0249268	0.026132	0.0273502	0.0285794	0.0298174	0.0310621	0.0323114	0.0335631	0.0348152	0.0360656	0.0373124	0.0385534	0.0397869	0.0410109	0.0422238	0.0434237	0.044609	0.0457782	0.0469298	0.0480625	0.049175	0.0502661	0.0513348	0.0523802	0.0534015	0.0543979	0.0553688	0.0563138	0.0572326	0.0581248	0.0589904	0.0598294	0.0606418	0.0614278	0.0621877	0.0629218	0.0636305	0.0643144	0.0649739	0.0656096	0.0662219	0.0668116	0.0673791	0.0679251	0.0684501
0.467382	0.0199687	0.0210796	0.0222112	0.0233616	0.0245289	0.0257112	0.0269065	0.0281128	0.0293282	0.0305506	0.0317779	0.0330083	0.0342397	0.0354702	0.0366978	0.0379206	0.0391368	0.0403445	0.0415421	0.0427278	0.0438999	0.045057	0.0461975	0.0473201	0.0484234	0.0495062	0.0505674	0.051606	0.0526211	0.0536119	0.0545778	0.0555181	0.0564325	0.0573206	0.0581823	0.0590174	0.059826	0.0606082	0.0613642	0.0620944	0.0627991	0.0634787	0.0641338	0.0647649	0.0653726	0.0659574	0.0665199	0.0670608	0.0675805
0.490542	0.0196466	0.0207359	0.0218454	0.0229734	0.0241182	0.0252777	0.0264503	0.027634	0.0288269	0.0300272	0.0312329	0.0324422	0.0336531	0.0348639	0.0360725	0.0372773	0.0384764	0.039668	0.0408505	0.042022	0.0431811	0.0443261	0.0454555	0.0465679	0.0476619	0.0487363	0.0497898	0.0508215	0.0518303	0.0528153	0.0537759	0.0547113	0.0556211	0.0565049	0.0573624	0.0581935	0.0589981	0.0597764	0.0605284	0.0612545	0.061955	0.0626303	0.063281	0.0639075	0.0645104	0.0650904	0.065648	0.0661838	0.0666985
0.513702	0.0193123	0.02038	0.0214675	0.0225732	0.0236954	0.0248324	0.0259824	0.0271437	0.0283144	0.0294929	0.0306772	0.0318657	0.0330564	0.0342477	0.0354376	0.0366246	0.0378068	0.0389824	0.0401498	0.0413073	0.0424534	0.0435863	0.0447046	0.0458067	0.0468914	0.0479572	0.049003	0.0500276	0.0510298	0.0520089	0.052964	0.0538943	0.0547993	0.0556786	0.0565317	0.0573585	0.0581589	0.058933	0.0596808	0.0604027	0.0610988	0.0617697	0.0624159	0.0630378	0.063636	0.0642111	0.0647638	0.0652947	0.0658044
0.536862	0.0189666	0.0200126	0.0210782	0.0221618	0.0232616	0.0243763	0.0255039	0.026643	0.0277919	0.0289487	0.030112	0.0312798	0.0324506	0.0336226	0.0347942	0.0359635	0.0371289	0.0382887	0.0394412	0.0405848	0.0417178	0.0428387	0.0439458	0.0450377	0.0461129	0.0471701	0.0482079	0.0492251	0.0502207	0.0511936	0.0521429	0.0530679	0.0539678	0.0548423	0.0556908	0.0565131	0.0573091	0.0580788	0.0588222	0.0595396	0.0602313	0.0608977	0.0615392	0.0621564	0.0627499	0.0633202	0.063868	0.064394	0.0648988
[truncated: 129 more rows]
[truncated: 251 more columns]

## Sheet: Fig4C
Y / X	-3.50647	-3.47551	-3.44454	-3.41358	-3.38261	-3.35165	-3.32068	-3.28972	-3.25875	-3.22779	-3.19682	-3.16586	-3.1349	-3.10393	-3.07297	-3.042	-3.01104	-2.98007	-2.94911	-2.91814	-2.88718	-2.85621	-2.82525	-2.79428	-2.76332	-2.73235	-2.70139	-2.67042	-2.63946	-2.60849	-2.57753	-2.54657	-2.5156	-2.48464	-2.45367	-2.42271	-2.39174	-2.36078	-2.32981	-2.29885	-2.26788	-2.23692	-2.20595	-2.17499	-2.14402	-2.11306	-2.08209	-2.05113	-2.02016
[truncated: 300 more rows]
[truncated: 251 more columns]

[truncated: 23 more sheets: Fig4D, Fig4E, Fig4F, Fig4G, Fig4H, Fig4I, Fig5ABCD, S1ABCDEFGHIJKL, S2A, S2B, S2C, S2D, S3A, S3B, S4A-TET, S4A-KM, S4A-NFLX, S4B-TET, S4B-KM, S4B-NFLX …]
